# Supplementary material for: Transcriptional Profiling of Wnt3a Mutants Identifies Sp Transcription Factors as Essential Effectors of the Wnt/β-catenin Pathway in Neuromesodermal Stem Cells
Source: PLoS One. 2014 Jan 24;9(1):e87018. doi: 10.1371/journal.pone.0087018 (PMC3901714; doi:10.1371/journal.pone.0087018)
Supplement: Table S1 — List of differentially expressed genes (DEG) determined by comparing transcriptional profiles of Wnt3a−/− and wildtype PS/node. (XLSX) [file pone.0087018.s004.xlsx]

## Sheet: Sheet1
			Table S1. List of differentially expressed genes (DEG) determined by comparing transcriptional profiles of Wnt3a-/- and wildtype PS/node.
	Parametric p-value	FDR	Geom mean of intensities in class 1	Geom mean of intensities in class 2	Fold-change	ProbeSet	Anno-	Symbol	Name	EntrezID
685	0.0336095	0.553	1161.75	916.84	1.27	1437995_x_at	Info	Septin 7	septin 7	235072
783	0.0414414	0.593	74.76	320.58	0.23	1447886_at	Info	0610040B09Rik	RIKEN cDNA 0610040B09 gene	75395
803	0.0425166	0.597	11.09	14.34	0.77	1456509_at	Info	1110032F04Rik	RIKEN cDNA 1110032F04 gene	68725
198	0.0059738	0.337	290.17	400.93	0.72	1433582_at	Info	1190002N15Rik	RIKEN cDNA 1190002N15 gene	68861
338	0.0135953	0.449	196.99	266.31	0.74	1433581_at	Info	1190002N15Rik	RIKEN cDNA 1190002N15 gene	68861
331	0.0134212	0.449	91.74	117.48	0.78	1439363_at	Info	1200014J11Rik	RIKEN cDNA 1200014J11 gene	66874
580	0.0267506	0.519	9.04	12.26	0.74	1433288_at	Info	1520401O13Rik	RIKEN cDNA 1520401O13 gene	77661
107	0.0025918	0.273	80.2	33.4	2.4	1423933_a_at	Info	1600029D21Rik	RIKEN cDNA 1600029D21 gene	76509
606	0.0281507	0.524	17.56	25.16	0.7	1419294_at	Info	1700011H14Rik	RIKEN cDNA 1700011H14 gene	67082
141	0.0037267	0.298	167.56	125.6	1.33	1444051_at	Info	1700019D03Rik	RIKEN cDNA 1700019D03 gene	67080
867	0.0477474	0.62	21.31	26.57	0.8	1433000_at	Info	1700019L13Rik	RIKEN cDNA 1700019L13 gene	72226
742	0.037985	0.576	47.11	60.46	0.78	1419299_at	Info	2010012O05Rik	RIKEN cDNA 2010012O05 gene	66439
753	0.0385781	0.577	23.18	28.8	0.8	1444182_at	Info	2210010C17Rik	RIKEN cDNA 2210010C17 gene	70080
367	0.0148974	0.455	49.56	64.73	0.77	1435238_x_at	Info	2310009A05Rik	RIKEN cDNA 2310009A05 gene	66364
880	0.0485206	0.621	32.49	40.09	0.81	1449304_at	Info	2310061J03Rik	RIKEN cDNA 2310061J03 gene	66391
77	0.0019381	0.27	74.05	149.47	0.5	1428097_at	Info	2510009E07Rik	RIKEN cDNA 2510009E07 gene	72190
109	0.0026602	0.275	49.26	67.16	0.73	1429245_at	Info	2510022D24Rik	RIKEN cDNA 2510022D24 gene	66567
433	0.0181046	0.471	26.2	35.24	0.74	1440387_at	Info	2610005L07Rik	cadherin 11 pseudogene	381598
856	0.0471125	0.619	104.7	135.26	0.77	1428357_at	Info	2610019F03Rik	RIKEN cDNA 2610019F03 gene	72148
638	0.030896	0.545	156.06	109.72	1.42	1438786_a_at	Info	2610021A01Rik	RIKEN cDNA 2610021A01 gene	668572
855	0.0470767	0.619	25.8	33.11	0.78	1460483_at	Info	2610034E01Rik	RIKEN cDNA 2610034E01 gene	69236
221	0.0072844	0.369	45.27	86.47	0.52	1456158_at	Info	2610109H07Rik	RIKEN cDNA 2610109H07 gene	70433
86	0.0021065	0.27	20.3	29.48	0.69	1453749_at	Info	2610507I01Rik	RIKEN cDNA 2610507I01 gene	72203
868	0.0477503	0.62	135.4	81.37	1.66	1419152_at	Info	2810417H13Rik	RIKEN cDNA 2810417H13 gene	68026
388	0.015815	0.459	91.23	128.33	0.71	1429096_at	Info	2810455D13Rik	RIKEN cDNA 2810455D13 gene	72810
481	0.0215075	0.504	9.98	7.87	1.27	1432824_at	Info	2900018N21Rik	RIKEN cDNA 2900018N21 gene	72864
441	0.0186777	0.477	16.55	13.05	1.27	1429703_at	Info	2900072G11Rik	RIKEN cDNA 2900072G11 gene	73005
232	0.0077365	0.376	18.86	11.93	1.58	1429702_at	Info	2900072G11Rik	RIKEN cDNA 2900072G11 gene	73005
201	0.0060085	0.337	26.93	17.99	1.5	1416619_at	Info	4632428N05Rik	RIKEN cDNA 4632428N05 gene	74048
129	0.0032678	0.286	37.29	27.08	1.38	1454406_at	Info	4930453J04Rik	RIKEN cDNA 4930453J04 gene	74652
664	0.0325209	0.552	42.26	33.18	1.27	1438553_x_at	Info	4930453N24Rik	RIKEN cDNA 4930453N24 gene	67609
353	0.0141875	0.453	18.38	24.71	0.74	1429423_at	Info	4930518I15Rik	RIKEN cDNA 4930518I15 gene	74704
545	0.0254226	0.519	9.38	11.85	0.79	1431590_at	Info	4930521C21Rik	RIKEN cDNA 4930521C21 gene	71657
495	0.0221779	0.505	27.67	35.59	0.78	1439331_at	Info	4932439E07Rik	RIKEN cDNA 4932439E07 gene	103405
881	0.048567	0.621	165.48	233.36	0.71	1429511_at	Info	4933402E13Rik	RIKEN cDNA 4933402E13 gene	74437
234	0.0079714	0.383	10.61	13.71	0.77	1454476_at	Info	4933428L12Rik	RIKEN cDNA 4933428L12 gene	71311
506	0.0231177	0.515	14.04	17.98	0.78	1452696_a_at	Info	4933439C10Rik	RIKEN cDNA 4933439C10 gene	74476
85	0.002076	0.27	16.94	10.96	1.55	1430030_at	Info	5330426P16Rik	RIKEN cDNA 5330426P16 gene	68190
253	0.0088697	0.394	12.66	9.77	1.3	1431272_at	Info	5430405H02Rik	RIKEN cDNA 5430405H02 gene	74487
238	0.0081139	0.384	33.1	63.28	0.52	1430678_at	Info	5730457N03Rik	RIKEN cDNA 5730457N03 gene	70593
696	0.0347016	0.562	12.16	15.62	0.78	1431221_at	Info	5830405M20Rik	RIKEN cDNA 5830405M20 gene	74749
307	0.0123851	0.449	15.97	12.22	1.31	1432730_at	Info	5830415G21Rik	RIKEN cDNA 5830415G21 gene	76009
340	0.0136151	0.449	44.07	57.18	0.77	1456296_at	Info	5830418K08Rik	RIKEN cDNA 5830418K08 gene	319675
133	0.0035417	0.293	166.25	238.33	0.7	1452903_at	Info	6230427J02Rik	RIKEN cDNA 6230427J02 gene	68176
724	0.0366366	0.571	47.06	67.21	0.7	1429579_at	Info	6330407I18Rik	RIKEN cDNA 6330407I18 gene	70710
364	0.0148159	0.455	14.07	10.86	1.3	1433468_at	Info	6430527G18Rik	RIKEN cDNA 6430527G18 gene	238330
849	0.0461565	0.613	41.98	31.64	1.33	1454609_x_at	Info	6430527G18Rik	RIKEN cDNA 6430527G18 gene	238330
601	0.0278249	0.521	12.15	15.49	0.78	1460524_at	Info	6430711C07Rik	RIKEN cDNA 6430711C07 gene	76225
175	0.0050114	0.321	88.36	128.72	0.69	1430448_at	Info	6720418B01Rik	RIKEN cDNA 6720418B01 gene	77892
690	0.0342491	0.559	13.81	10.18	1.36	1429846_at	Info	9030411K21Rik	RIKEN cDNA 9030411K21 gene	100502738
54	0.0013546	0.27	19.89	29.1	0.68	1430222_at	Info	9130007G19Rik	RIKEN cDNA 9130007G19 gene	74550
41	0.0010262	0.267	81.18	55.11	1.47	1447570_s_at	Info	A430106A12Rik	RIKEN cDNA A430106A12 gene	68164
850	0.0462438	0.613	15.83	20.64	0.77	1433577_at	Info	A730017C20Rik	RIKEN cDNA A730017C20 gene	225583
90	0.0022076	0.27	239.5	342.29	0.7	1446810_at	Info	A730062M13Rik	RIKEN cDNA A730062M13 gene	403346
570	0.0263261	0.519	13.11	9.75	1.34	1434046_at	Info	AA467197	expressed sequence AA467197	433470
615	0.0289184	0.529	764.13	971.79	0.79	1434935_at	Info	Aak1	AP2 associated kinase 1	269774
106	0.0025478	0.271	46.21	33	1.4	1456625_at	Info	Aasdhppt	aminoadipate-semialdehyde dehydrogenase-phosphopantetheinyl transferase	67618
270	0.0095645	0.398	32.31	22.12	1.46	1453103_at	Info	Ablim1	actin-binding LIM protein 1	226251
790	0.0417592	0.593	65.16	43.32	1.5	1433453_a_at	Info	Abtb2	ankyrin repeat and BTB (POZ) domain containing 2	99382
831	0.0446846	0.606	221.91	296.11	0.75	1417094_at	Info	Acot7	acyl-CoA thioesterase 7	70025
145	0.0038831	0.302	398.74	297.45	1.34	1422716_a_at	Info	Acp1	acid phosphatase 1, soluble	11431
569	0.0263235	0.519	87.54	111.34	0.79	1436788_at	Info	Acp2	acid phosphatase 2, lysosomal	11432
162	0.0045396	0.316	99.87	66.18	1.51	1429390_at	Info	Acpl2	acid phosphatase-like 2	235534
28	0.0006438	0.244	165.04	89.11	1.85	1456735_x_at	Info	Acpl2	acid phosphatase-like 2	235534
791	0.0417787	0.593	123.25	176.22	0.7	1417976_at	Info	Ada	adenosine deaminase	11486
723	0.0365812	0.57	253.03	182.65	1.39	1418402_at	Info	Adam19	a disintegrin and metallopeptidase domain 19 (meltrin beta)	11492
828	0.0445403	0.606	8.62	10.84	0.79	1444628_at	Info	Adam33	a disintegrin and metallopeptidase domain 33	110751
717	0.0361448	0.568	119.06	202.23	0.59	1456901_at	Info	Adamts20	a disintegrin-like and metallopeptidase (reprolysin type) with thrombospondin type 1 motif, 20	223838
845	0.0457615	0.611	31.86	25.42	1.25	1420336_at	Info	Adamtsl5	ADAMTS-like 5	66548
646	0.0314994	0.549	46.71	61.13	0.76	1455462_at	Info	Adcy2	adenylate cyclase 2	210044
882	0.0486111	0.621	35.4	50.13	0.71	1418754_at	Info	Adcy8	adenylate cyclase 8	11514
746	0.0381937	0.576	42.93	33.7	1.27	1429022_at	Info	Adcyap1r1	adenylate cyclase activating polypeptide 1 receptor 1	11517
727	0.0370227	0.574	236.07	179.7	1.31	1438759_x_at	Info	Adi1	acireductone dioxygenase 1	104923
69	0.0018119	0.27	148.37	97.46	1.52	1438758_at	Info	Adi1	acireductone dioxygenase 1	104923
734	0.0376464	0.576	2445	908.05	2.69	1447839_x_at	Info	Adm	adrenomedullin	11535
276	0.009834	0.402	284.02	80.88	3.51	1416077_at	Info	Adm	adrenomedullin	11535
884	0.0487528	0.621	23.78	17.91	1.33	1455833_at	Info	Afap1l2	actin filament associated protein 1-like 2	226250
689	0.0341529	0.559	57.28	74.72	0.77	1433819_s_at	Info	Agpat3	1-acylglycerol-3-phosphate O-acyltransferase 3	28169
848	0.0460896	0.613	42.25	54.14	0.78	1433817_at	Info	Agpat3	1-acylglycerol-3-phosphate O-acyltransferase 3	28169
825	0.0441164	0.603	69.7	87.66	0.8	1454799_at	Info	Agpat9	1-acylglycerol-3-phosphate O-acyltransferase 9	231510
320	0.0129729	0.449	31.48	24.35	1.29	1443594_at	Info	AI043046	expressed sequence AI043046	105111
455	0.0197274	0.489	15.43	20.51	0.75	1444992_at	Info	AI120166	expressed sequence AI120166	103141
671	0.0331345	0.553	30.96	41.57	0.74	1437466_at	Info	Alcam	activated leukocyte cell adhesion molecule	11658
584	0.0271722	0.521	68.14	129.69	0.53	1451461_a_at	Info	Aldoc	aldolase C, fructose-bisphosphate	11676
432	0.0180337	0.471	42.92	66.79	0.64	1423611_at	Info	Alpl	alkaline phosphatase, liver/bone/kidney	11647
108	0.0026182	0.273	61.32	46.42	1.32	1419421_at	Info	Ank1	ankyrin 1, erythroid	11733
208	0.0064964	0.349	53.16	74.28	0.72	1452124_at	Info	Ank3	ankyrin 3, epithelial	11735
356	0.0145151	0.455	50.86	65.47	0.78	1424457_at	Info	Apbb3	amyloid beta (A4) precursor protein-binding, family B, member 3	225372
651	0.0317448	0.549	115.91	167.23	0.69	1449070_x_at	Info	Apcdd1	adenomatosis polyposis coli down-regulated 1	494504
248	0.0086467	0.392	384.45	519.48	0.74	1454822_x_at	Info	Apcdd1	adenomatosis polyposis coli down-regulated 1	494504
542	0.0253249	0.519	99.86	75.76	1.32	1444348_at	Info	Apobec2	apolipoprotein B mRNA editing enzyme, catalytic polypeptide 2	11811
249	0.0087098	0.392	51.33	117.65	0.44	1424842_a_at	Info	Arhgap24	Rho GTPase activating protein 24	231532
637	0.0308845	0.545	133.68	194.91	0.69	1434809_at	Info	Arhgap28	Rho GTPase activating protein 28	268970
523	0.0244045	0.519	25.58	33.75	0.76	1438139_at	Info	Arhgap28	Rho GTPase activating protein 28	268970
166	0.0047637	0.318	29.61	42.29	0.7	1455144_s_at	Info	Arhgap44	Rho GTPase activating protein 44	216831
548	0.025492	0.519	25.19	19.83	1.27	1451867_x_at	Info	Arhgap6	Rho GTPase activating protein 6	11856
134	0.0035484	0.293	49.71	30.53	1.63	1426454_at	Info	Arhgdib	Rho, GDP dissociation inhibitor (GDI) beta	11857
635	0.0306724	0.545	308.32	234.36	1.32	1454617_at	Info	Arrdc3	arrestin domain containing 3	105171
406	0.0170084	0.47	10.48	8.02	1.31	1432018_at	Info	Ascl2	achaete-scute complex homolog 2 (Drosophila)	17173
163	0.0045834	0.316	26.37	20	1.32	1460514_s_at	Info	Ascl2	achaete-scute complex homolog 2 (Drosophila)	17173
830	0.0446058	0.606	121.74	91.32	1.33	1421205_at	Info	Atm	ataxia telangiectasia mutated homolog (human)	11920
437	0.0184294	0.474	75.52	53.49	1.41	1447851_x_at	Info	Atp10a	ATPase, class V, type 10A	11982
118	0.0029603	0.278	31.35	56.39	0.56	1443823_s_at	Info	Atp1a2	ATPase, Na+/K+ transporting, alpha 2 polypeptide	98660
611	0.0285943	0.528	40.51	29.47	1.37	1435148_at	Info	Atp1b2	ATPase, Na+/K+ transporting, beta 2 polypeptide	11932
472	0.0207163	0.494	108.32	76.33	1.42	1419883_s_at	Info	Atp6v1b2	ATPase, H+ transporting, lysosomal V1 subunit B2	11966
228	0.0075256	0.371	250.56	194.07	1.29	1456466_x_at	Info	Atxn10	ataxin 10	54138
4	1.85e-05	0.0521	615.13	1217.51	0.51	1436845_at	Info	Axin2	axin2	12006
799	0.0421048	0.594	27.95	18.38	1.52	1459801_at	Info	B3galt5	UDP-Gal:betaGlcNAc beta 1,3-galactosyltransferase, polypeptide 5	93961
444	0.018868	0.477	92.59	72.87	1.27	1447930_at	Info	Baz1a	bromodomain adjacent to zinc finger domain 1A	217578
32	0.0006934	0.244	231.23	151.95	1.52	1437262_x_at	Info	Bcas2	breast carcinoma amplified sequence 2	68183
204	0.0062913	0.348	25.94	18.35	1.41	1419406_a_at	Info	Bcl11a	B cell CLL/lymphoma 11A (zinc finger protein)	14025
235	0.0079871	0.383	156.83	114.14	1.37	1428773_s_at	Info	Bcor	BCL6 interacting corepressor	71458
706	0.035545	0.566	49.01	37.09	1.32	1418025_at	Info	Bhlhe40	basic helix-loop-helix family, member e40	20893
564	0.0260983	0.519	18.89	23.82	0.79	1420683_at	Info	Bnipl	BCL2/adenovirus E1B 19kD interacting protein like	171388
779	0.0408811	0.592	15.16	12.13	1.25	1456141_x_at	Info	Brcc3	BRCA1/BRCA2-containing complex, subunit 3	210766
380	0.0154931	0.459	35.43	53.26	0.67	1448272_at	Info	Btg2	B cell translocation gene 2, anti-proliferative	12227
737	0.0376802	0.576	104.74	77.21	1.36	1438571_at	Info	Bub1	budding uninhibited by benzimidazoles 1 homolog (S. cerevisiae)	12235
22	0.0005313	0.244	20.27	33.04	0.61	1436196_at	Info	C030046G05	uncharacterized protein C030046G05	327885
260	0.0091823	0.398	36.45	47.25	0.77	1446298_at	Info	C630016I17Rik	RIKEN cDNA C630016I17 gene	320000
531	0.0248056	0.519	29.31	38.92	0.75	1456050_at	Info	C80998	expressed sequence C80998	97819
712	0.0358502	0.567	94.58	127.79	0.74	1436031_at	Info	Cachd1	cache domain containing 1	320508
230	0.0075698	0.371	21.16	15.79	1.34	1456401_at	Info	Cacnb2	calcium channel, voltage-dependent, beta 2 subunit	12296
613	0.0287903	0.529	64.06	43.64	1.47	1424768_at	Info	Cald1	caldesmon 1	109624
815	0.0434056	0.6	583.92	823.81	0.71	1426710_at	Info	Calm3	calmodulin 3	12315
251	0.0087382	0.392	9.28	12.2	0.76	1431255_at	Info	Calr3	calreticulin 3	73316
516	0.0239314	0.519	60.03	76.61	0.78	1424633_at	Info	Camk1g	calcium/calmodulin-dependent protein kinase I gamma	215303
780	0.0411445	0.593	199.46	252.05	0.79	1424474_a_at	Info	Camkk2	calcium/calmodulin-dependent protein kinase kinase 2, beta	207565
647	0.0315478	0.549	138.73	191.96	0.72	1429621_at	Info	Cand2	cullin-associated and neddylation-dissociated 2 (putative)	67088
321	0.0130187	0.449	20.19	11.12	1.82	1449145_a_at	Info	Cav1	caveolin 1, caveolae protein	12389
144	0.0038794	0.302	23.97	33.09	0.72	1418778_at	Info	Ccdc109b	coiled-coil domain containing 109B	66815
773	0.0404103	0.589	115.92	191.67	0.6	1424186_at	Info	Ccdc80	coiled-coil domain containing 80	67896
672	0.0331628	0.553	58.01	44.02	1.32	1449675_at	Info	Ccnb1	cyclin B1	268697
819	0.0436341	0.601	569.01	713.88	0.8	1448698_at	Info	Ccnd1	cyclin D1	12443
361	0.0145968	0.455	257.57	435.44	0.59	1448229_s_at	Info	Ccnd2	cyclin D2	12444
589	0.0274709	0.521	74.31	118.56	0.63	1416123_at	Info	Ccnd2	cyclin D2	12444
744	0.0381374	0.576	1201.53	1572.05	0.76	1455956_x_at	Info	Ccnd2	cyclin D2	12444
396	0.0162201	0.462	68.89	90.14	0.76	1436789_at	Info	Ccnjl	cyclin J-like	380694
313	0.0125335	0.449	10.7	16.68	0.64	1416111_at	Info	Cd83	CD83 antigen	12522
703	0.03522	0.565	61.09	41.46	1.47	1456746_a_at	Info	Cd99l2	CD99 antigen-like 2	171486
71	0.0018336	0.27	29	18.84	1.54	1427357_at	Info	Cda	cytidine deaminase	72269
567	0.0262035	0.519	17.85	13.08	1.37	1450700_at	Info	Cdc42ep3	CDC42 effector protein (Rho GTPase binding) 3	260409
243	0.0083886	0.386	39.06	56.57	0.69	1445681_at	Info	Cdca7	cell division cycle associated 7	66953
859	0.0471882	0.619	24.15	10.95	2.21	1433956_at	Info	Cdh5	cadherin 5	12562
750	0.0384257	0.577	160.36	199.99	0.8	1435338_at	Info	Cdk6	cyclin-dependent kinase 6	12571
153	0.0041272	0.303	167.31	356.55	0.47	1424638_at	Info	Cdkn1a	cyclin-dependent kinase inhibitor 1A (P21)	12575
84	0.0020677	0.27	52.42	101.18	0.52	1421679_a_at	Info	Cdkn1a	cyclin-dependent kinase inhibitor 1A (P21)	12575
3	1.54e-05	0.0521	264.18	669.83	0.39	1449582_at	Info	Cdx1	caudal type homeobox 1	12590
413	0.0173765	0.47	808.5	1165.07	0.69	1422075_at	Info	Cdx2	caudal type homeobox 2	12591
488	0.0218851	0.504	31.16	140.19	0.22	1421552_at	Info	Cdx4	caudal type homeobox 4	12592
752	0.0385392	0.577	168.38	123	1.37	1418070_at	Info	Cdyl	chromodomain protein, Y chromosome-like	12593
342	0.0136558	0.449	17.04	21.89	0.78	1432229_a_at	Info	Cdyl2	chromodomain protein, Y chromosome-like 2	75796
563	0.0260318	0.519	103.61	64.98	1.59	1456451_at	Info	Ceacam15	carcinoembryonic antigen-related cell adhesion molecule 15	101434
266	0.0094695	0.398	47.27	74.27	0.64	1418925_at	Info	Celsr1	cadherin, EGF LAG seven-pass G-type receptor 1 (flamingo homolog, Drosophila)	12614
181	0.0052877	0.326	11.03	8.39	1.32	1440081_at	Info	Cep192	centrosomal protein 192	70799
453	0.0195435	0.486	58.97	77.42	0.76	1424851_at	Info	Chchd5	coiled-coil-helix-coiled-coil-helix domain containing 5	66170
767	0.0398156	0.585	52.07	40.58	1.28	1457672_at	Info	Chd9	chromodomain helicase DNA binding protein 9	109151
113	0.0027754	0.277	57.68	87.45	0.66	1440522_at	Info	Chic1	cysteine-rich hydrophobic domain 1	12212
363	0.0147118	0.455	71.19	42.78	1.66	1439300_at	Info	Chic1	cysteine-rich hydrophobic domain 1	12212
386	0.015746	0.459	13.89	10.71	1.3	1455931_at	Info	Chrna3	cholinergic receptor, nicotinic, alpha polypeptide 3	110834
549	0.0255852	0.519	19.53	14.89	1.31	1426514_at	Info	Chst15	carbohydrate (N-acetylgalactosamine 4-sulfate 6-O) sulfotransferase 15	77590
14	0.0002526	0.185	143.67	302.41	0.48	1449031_at	Info	Cited1	Cbp/p300-interacting transactivator with Glu/Asp-rich carboxy-terminal domain 1	12705
847	0.0459648	0.612	26.48	18.96	1.4	1449248_at	Info	Clcn2	chloride channel 2	12724
806	0.0426618	0.597	291.49	226.82	1.29	1431293_a_at	Info	Cldn25	claudin 25	224250
326	0.0132822	0.449	52.15	31.28	1.67	1429555_at	Info	Cldn25	claudin 25	224250
50	0.0012227	0.27	25	50.27	0.5	1425887_at	Info	Cldn26	claudin 26	74720
527	0.0244664	0.519	105.58	134.52	0.78	1421861_at	Info	Clstn1	calsyntenin 1	65945
233	0.0078664	0.381	23.55	17.26	1.36	1460740_at	Info	Cltb	clathrin, light polypeptide (Lcb)	74325
818	0.0436017	0.601	21.87	29.76	0.73	1451702_at	Info	Cmtm7	CKLF-like MARVEL transmembrane domain containing 7	102545
302	0.011845	0.441	81.57	110.38	0.74	1460253_at	Info	Cmtm7	CKLF-like MARVEL transmembrane domain containing 7	102545
844	0.0456197	0.609	21.83	15.08	1.45	1455494_at	Info	Col1a1	collagen, type I, alpha 1	12842
55	0.0014154	0.27	42.18	27.48	1.53	1429209_at	Info	Col23a1	collagen, type XXIII, alpha 1	237759
431	0.0180328	0.471	77.97	45.86	1.7	1440911_at	Info	Col23a1	collagen, type XXIII, alpha 1	237759
40	0.000976	0.267	23.45	13.23	1.77	1429210_at	Info	Col23a1	collagen, type XXIII, alpha 1	237759
588	0.027439	0.521	55.72	71.45	0.78	1453191_at	Info	Col27a1	collagen, type XXVII, alpha 1	373864
475	0.0209268	0.497	19.28	12.96	1.49	1458345_s_at	Info	Colec11	collectin sub-family member 11	71693
383	0.015655	0.459	10.73	8.4	1.28	1439243_x_at	Info	Cops5	COP9 (constitutive photomorphogenic) homolog, subunit 5 (Arabidopsis thaliana)	26754
151	0.0040626	0.303	24.42	17.49	1.4	1452367_at	Info	Coro2a	coronin, actin binding protein 2A	107684
701	0.0350758	0.564	59.53	83.07	0.72	1448901_at	Info	Cpxm1	carboxypeptidase X 1 (M14 family)	56264
665	0.03255	0.552	290.33	426.14	0.68	1448326_a_at	Info	Crabp1	cellular retinoic acid binding protein I	12903
12	0.0001261	0.118	99.2	191.99	0.52	1423352_at	Info	Crispld1	cysteine-rich secretory protein LCCL domain containing 1	83691
15	0.0002567	0.185	37.7	63.02	0.6	1423353_at	Info	Crispld1	cysteine-rich secretory protein LCCL domain containing 1	83691
52	0.0012544	0.27	103.5	54.41	1.9	1434369_a_at	Info	Cryab	crystallin, alpha B	12955
817	0.0435006	0.6	52.35	28.89	1.81	1419872_at	Info	Csf1r	colony stimulating factor 1 receptor	12978
875	0.0482284	0.621	324.16	411.83	0.79	1417176_at	Info	Csnk1e	casein kinase 1, epsilon	27373
726	0.0368417	0.572	165.75	68.14	2.43	1452352_at	Info	Ctla2b	cytotoxic T lymphocyte-associated protein 2 beta	13025
605	0.0279943	0.522	23.96	18.28	1.31	1420929_at	Info	Ctnnal1	catenin (cadherin associated protein), alpha-like 1	54366
399	0.0164638	0.465	25.53	18.07	1.41	1446266_at	Info	Cts8	cathepsin 8	56094
81	0.0020297	0.27	30.62	17.08	1.79	1420680_at	Info	Cts8	cathepsin 8	56094
315	0.0126744	0.449	49.89	70.57	0.71	1435358_at	Info	Cuedc1	CUE domain containing 1	103841
458	0.0199078	0.49	130.49	100.89	1.29	1448823_at	Info	Cxcl12	chemokine (C-X-C motif) ligand 12	20315
716	0.0361095	0.568	273.68	369.24	0.74	1454268_a_at	Info	Cyba	cytochrome b-245, alpha polypeptide	13057
673	0.0331655	0.553	37.26	46.61	0.8	1429617_at	Info	Cyld	cylindromatosis (turban tumor syndrome)	74256
676	0.0332605	0.553	28.76	20.39	1.41	1421074_at	Info	Cyp7b1	cytochrome P450, family 7, subfamily b, polypeptide 1	13123
405	0.0168324	0.469	40.24	53.68	0.75	1440292_at	Info	D13Ertd666e	DNA segment, Chr 13, ERATO Doi 666, expressed	52695
681	0.0333937	0.553	114.99	157.58	0.73	1446972_at	Info	D15Wsu126e	DNA segment, Chr 15, Wayne State University 126, expressed	28112
738	0.0377326	0.576	10.99	14.07	0.78	1441028_at	Info	D2Ertd210e	DNA segment, Chr 2, ERATO Doi 210, expressed	51867
797	0.0419732	0.594	27.87	35.48	0.79	1444251_x_at	Info	D4Ertd111e	DNA segment, Chr 4, ERATO Doi 111, expressed	52427
27	0.0006211	0.244	282.48	445.33	0.63	1417937_at	Info	Dact1	dapper homolog 1, antagonist of beta-catenin (xenopus)	59036
645	0.0314933	0.549	530.35	393.63	1.35	1426915_at	Info	Dapk1	death associated protein kinase 1	69635
547	0.0254692	0.519	32.73	48.09	0.68	1440383_at	Info	Dclre1b	DNA cross-link repair 1B, PSO2 homolog (S. cerevisiae)	140917
639	0.030906	0.545	10.46	13.18	0.79	1451751_at	Info	Ddit4l	DNA-damage-inducible transcript 4-like	73284
600	0.0278041	0.521	17.54	13.85	1.27	1437619_x_at	Info	Ddr1	discoidin domain receptor family, member 1	12305
886	0.0488703	0.621	100.63	76.33	1.32	1415797_at	Info	Ddr1	discoidin domain receptor family, member 1	12305
281	0.010203	0.409	25.79	17.31	1.49	1454655_at	Info	Dgkd	diacylglycerol kinase, delta	227333
655	0.0319506	0.55	8.56	10.9	0.79	1457180_at	Info	Dip2c	DIP2 disco-interacting protein 2 homolog C (Drosophila)	208440
26	0.000613	0.244	46.37	105.56	0.44	1420360_at	Info	Dkk1	dickkopf homolog 1 (Xenopus laevis)	13380
718	0.0361512	0.568	15.58	33.9	0.46	1458232_at	Info	Dkk1	dickkopf homolog 1 (Xenopus laevis)	13380
72	0.0018645	0.27	10.64	19.45	0.55	1425447_at	Info	Dkk4	dickkopf homolog 4 (Xenopus laevis)	234130
332	0.0134218	0.449	217.82	306.32	0.71	1436173_at	Info	Dlc1	deleted in liver cancer 1	50768
20	0.000508	0.244	798.87	1264.91	0.63	1419204_at	Info	Dll1	delta-like 1 (Drosophila)	13388
566	0.0261832	0.519	61.02	39.24	1.56	1417307_at	Info	Dmd	dystrophin, muscular dystrophy	13405
149	0.0040207	0.303	155.44	93.53	1.66	1448665_at	Info	Dmd	dystrophin, muscular dystrophy	13405
821	0.0438041	0.601	20.56	16.48	1.25	1454219_at	Info	Dnajc2	DnaJ (Hsp40) homolog, subfamily C, member 2	22791
219	0.007189	0.369	8.13	10.7	0.76	1435343_at	Info	Dock10	dedicator of cytokinesis 10	210293
328	0.0133748	0.449	30.07	44.54	0.68	1443467_at	Info	Dock11	dedicator of cytokinesis 11	75974
323	0.0132038	0.449	2107.79	2787.27	0.76	1429028_at	Info	Dock11	dedicator of cytokinesis 11	75974
509	0.0233766	0.516	20.46	15.13	1.35	1436405_at	Info	Dock4	dedicator of cytokinesis 4	238130
670	0.0331136	0.553	15.87	20.64	0.77	1418298_s_at	Info	Dpysl4	dihydropyrimidinase-like 4	26757
788	0.0416849	0.593	85.25	57.25	1.49	1425822_a_at	Info	Dtx1	deltex 1 homolog (Drosophila)	14357
418	0.0175122	0.47	138.17	108.04	1.28	1435208_at	Info	Dtx3l	deltex 3-like (Drosophila)	209200
627	0.0297576	0.535	152.73	267.14	0.57	1458549_at	Info	E330027M22Rik	RIKEN cDNA gene, E330027M22Rik	100038419
209	0.0065106	0.349	11.64	8.74	1.33	1418494_at	Info	Ebf2	early B cell factor 2	13592
811	0.0430839	0.599	19.48	11.62	1.68	1423594_a_at	Info	Ednrb	endothelin receptor type B	13618
53	0.0013336	0.27	147.63	104.88	1.41	1451349_at	Info	Efcab7	EF-hand calcium binding domain 7	230500
287	0.0104891	0.412	47.99	77.47	0.62	1416895_at	Info	Efna1	ephrin A1	13636
508	0.0232052	0.515	19.01	24.89	0.76	1455344_at	Info	Efna3	ephrin A3	13638
309	0.0124618	0.449	31.06	40.59	0.77	1421784_a_at	Info	Efna4	ephrin A4	13639
902	0.0499505	0.624	8.14	10.06	0.81	1421796_a_at	Info	Efna5	ephrin A5	13640
122	0.0030231	0.278	64.57	48.39	1.33	1417235_at	Info	Ehd3	EH-domain containing 3	57440
629	0.0299292	0.535	378.23	300.97	1.26	1434452_x_at	Info	Eif2a	eukaryotic translation initiation factor 2A	229317
282	0.0102419	0.409	29.52	21.62	1.37	1448797_at	Info	Elk3	ELK3, member of ETS oncogene family	13713
550	0.025626	0.519	21.96	29.01	0.76	1425310_a_at	Info	Emid2	EMI domain containing 2	140709
858	0.0471763	0.619	34.9	25.4	1.37	1452384_at	Info	Enpp3	ectonucleotide pyrophosphatase/phosphodiesterase 3	209558
643	0.0312297	0.548	23.18	14.71	1.58	1423326_at	Info	Entpd1	ectonucleoside triphosphate diphosphohydrolase 1	12495
708	0.0355831	0.566	105.37	132.61	0.79	1433671_at	Info	Eogt	EGF domain-specific O-linked N-acetylglucosamine (GlcNAc) transferase	101351
469	0.0205766	0.494	26.85	34.15	0.79	1458807_at	Info	Epb4.1	erythrocyte protein band 4.1	269587
358	0.014584	0.455	351.65	466.6	0.75	1433490_s_at	Info	Epb4.1l2	erythrocyte protein band 4.1-like 2	13822
165	0.0047078	0.318	435.25	243.18	1.79	1456511_x_at	Info	Eras	ES cell-expressed Ras	353283
565	0.0261213	0.519	77.98	132.99	0.59	1423232_at	Info	Etv4	ets variant gene 4 (E1A enhancer binding protein, E1AF)	18612
288	0.0105123	0.412	201.32	383.6	0.52	1421627_at	Info	Evx1	even skipped homeotic gene 1 homolog	14028
459	0.0200654	0.492	22.58	31.1	0.73	1445191_at	Info	Exd1	exonuclease 3'-5' domain containing 1	241624
622	0.0292103	0.529	11.39	8.88	1.28	1436536_at	Info	Exoc3l	exocyst complex component 3-like	277978
300	0.0117335	0.44	96.53	126.24	0.76	1434804_at	Info	Exoc6b	exocyst complex component 6B	75914
801	0.0423014	0.595	20.11	16	1.26	1435910_at	Info	Fads3	fatty acid desaturase 3	60527
585	0.0271938	0.521	19.16	14.53	1.32	1434203_at	Info	Fam107a	family with sequence similarity 107, member A	268709
157	0.0043914	0.315	151.4	229.29	0.66	1448678_at	Info	Fam118a	family with sequence similarity 118, member A	73225
633	0.0301053	0.536	64.53	47.14	1.37	1439422_a_at	Info	Fam132a	family with sequence similarity 132, member A	67389
805	0.0426253	0.597	67.15	85.02	0.79	1434269_at	Info	Fam149b	family with sequence similarity 149, member B	105428
807	0.042827	0.598	39.78	56.45	0.7	1434273_at	Info	Fam174b	family with sequence similarity 174, member B	100038347
749	0.0383881	0.577	44.43	58.03	0.77	1451645_at	Info	Fbrs	fibrosin	14123
89	0.0022027	0.27	155.36	211.85	0.73	1452860_at	Info	Fbxl17	F-box and leucine-rich repeat protein 17	50758
384	0.0156934	0.459	129.66	99.79	1.3	1437200_at	Info	Fcho2	FCH domain only 2	218503
334	0.0135461	0.449	22.87	17.12	1.34	1418243_at	Info	Fcna	ficolin A	14133
608	0.028339	0.526	208.23	165.42	1.26	1460578_at	Info	Fgd5	FYVE, RhoGEF and PH domain containing 5	232237
290	0.0106761	0.414	304.54	419.53	0.73	1418376_at	Info	Fgf15	fibroblast growth factor 15	14170
365	0.0148316	0.455	88.96	146.07	0.61	1441350_at	Info	Fgf3	fibroblast growth factor 3	14174
525	0.0244439	0.519	71.83	118.47	0.61	1441914_x_at	Info	Fgf3	fibroblast growth factor 3	14174
56	0.001444	0.27	64.5	89.35	0.72	1422923_at	Info	Fgf3	fibroblast growth factor 3	14174
131	0.0033417	0.288	230.18	378.67	0.61	1420085_at	Info	Fgf4	fibroblast growth factor 4	14175
73	0.0018888	0.27	213.65	323.81	0.66	1420086_x_at	Info	Fgf4	fibroblast growth factor 4	14175
772	0.0403694	0.589	20.24	10.11	2	1438883_at	Info	Fgf5	fibroblast growth factor 5	14176
374	0.0151278	0.455	17.61	82.01	0.21	1453006_at	Info	Fgfbp3	fibroblast growth factor binding protein 3	72514
301	0.0117403	0.44	177.97	131.04	1.36	1421841_at	Info	Fgfr3	fibroblast growth factor receptor 3	14184
792	0.0417951	0.593	98.59	162.42	0.61	1416025_at	Info	Fgg	fibrinogen gamma chain	99571
152	0.0041137	0.303	35.46	66.22	0.54	1435551_at	Info	Fhod3	formin homology 2 domain containing 3	225288
179	0.0051837	0.326	50.39	38.71	1.3	1459808_at	Info	Fkbp4	FK506 binding protein 4	14228
292	0.0107417	0.414	25.89	15.12	1.71	1433512_at	Info	Fli1	Friend leukemia integration 1	14247
503	0.0229188	0.514	17.47	22.01	0.79	1437685_x_at	Info	Fmod	fibromodulin	14264
610	0.028567	0.528	41.64	56.42	0.74	1437218_at	Info	Fn1	fibronectin 1	14268
223	0.0073156	0.369	105.22	51	2.06	1423100_at	Info	Fos	FBJ osteosarcoma oncogene	14281
841	0.0455692	0.609	187.19	141.51	1.32	1416983_s_at	Info	Foxo1	forkhead box O1	56458
642	0.031199	0.548	345.67	475.89	0.73	1457038_at	Info	Frem2	Fras1 related extracellular matrix protein 2	242022
496	0.0222588	0.506	55.85	71.67	0.78	1454634_at	Info	Fuk	fucokinase	234730
482	0.021556	0.504	28.62	18.88	1.52	1460434_at	Info	Fundc2	FUN14 domain containing 2	67391
499	0.022493	0.508	29.17	20	1.46	1418296_at	Info	Fxyd5	FXYD domain-containing ion transport regulator 5	18301
894	0.0493686	0.623	105.75	83.76	1.26	1451324_s_at	Info	Fyttd1	forty-two-three domain containing 1	69823
259	0.0091742	0.398	128.51	96.83	1.33	1419301_at	Info	Fzd4	frizzled homolog 4 (Drosophila)	14366
283	0.010274	0.409	440.76	294.97	1.49	1450044_at	Info	Fzd7	frizzled homolog 7 (Drosophila)	14369
102	0.002485	0.27	27.19	16.4	1.66	1423348_at	Info	Fzd8	frizzled homolog 8 (Drosophila)	14370
436	0.0183406	0.474	37.95	49.91	0.76	1448700_at	Info	G0s2	G0/G1 switch gene 2	14373
551	0.0256407	0.519	519.06	350.19	1.48	1434700_at	Info	G2e3	G2/M-phase specific E3 ubiquitin ligase	217558
775	0.0405738	0.59	7.97	12.5	0.64	1416561_at	Info	Gad1	glutamate decarboxylase 1	14415
446	0.018912	0.477	89.8	116.31	0.77	1417619_at	Info	Gadd45gip1	growth arrest and DNA-damage-inducible, gamma interacting protein 1	102060
411	0.01731	0.47	53.02	67.82	0.78	1418194_at	Info	Galnt10	UDP-N-acetyl-alpha-D-galactosamine:polypeptide N-acetylgalactosaminyltransferase 10	171212
351	0.014081	0.452	82.61	55.22	1.5	1416760_at	Info	Galntl1	UDP-N-acetyl-alpha-D-galactosamine:polypeptide N-acetylgalactosaminyltransferase-like 1	108760
901	0.0499094	0.624	17.49	13.88	1.26	1450125_at	Info	Gata5	GATA binding protein 5	14464
793	0.0418123	0.593	33.85	21.48	1.58	1450126_at	Info	Gata5	GATA binding protein 5	14464
30	0.0006716	0.244	218.78	140.29	1.56	1425464_at	Info	Gata6	GATA binding protein 6	14465
51	0.0012384	0.27	49.06	31.05	1.58	1425463_at	Info	Gata6	GATA binding protein 6	14465
729	0.0372645	0.576	7.77	5.92	1.31	1435906_x_at	Info	Gbp2	guanylate binding protein 2	14469
736	0.0376532	0.576	14.46	10.37	1.39	1425156_at	Info	Gbp7	guanylate binding protein 7	229900
67	0.001777	0.27	213.9	344.53	0.62	1420337_at	Info	Gbx2	gastrulation brain homeobox 2	14472
280	0.0101419	0.408	29.12	21.73	1.34	1452223_s_at	Info	Gcap14	granule cell antiserum positive 14	72972
401	0.0166473	0.467	18.35	13.96	1.31	1424077_at	Info	Gdpd1	glycerophosphodiester phosphodiesterase domain containing 1	66569
730	0.0374026	0.576	242.19	309.23	0.78	1455453_at	Info	Gemin5	gem (nuclear organelle) associated protein 5	216766
700	0.0350655	0.564	9.83	14.63	0.67	1439015_at	Info	Gfra1	glial cell line derived neurotrophic factor family receptor alpha 1	14585
593	0.0276033	0.521	75.74	118.79	0.64	1418880_at	Info	Gfra3	glial cell line derived neurotrophic factor family receptor alpha 3	14587
733	0.0374525	0.576	123.7	96.95	1.28	1419506_at	Info	Ggps1	geranylgeranyl diphosphate synthase 1	14593
663	0.0325105	0.552	87.37	60.81	1.44	1416715_at	Info	Gjb3	gap junction protein, beta 3	14620
522	0.0243883	0.519	77.49	60.4	1.28	1452803_at	Info	Glipr2	GLI pathogenesis-related 2	384009
191	0.005691	0.333	65.55	85.82	0.76	1436070_at	Info	Glo1	glyoxalase 1	109801
826	0.0442103	0.603	30.63	24.06	1.27	1436633_at	Info	Gm11772	predicted gene 11772	100503912
863	0.0473524	0.619	41.93	32.99	1.27	1439849_at	Info	Gm12824	predicted gene 12824	666048
581	0.0268131	0.519	449.06	335.08	1.34	1439065_x_at	Info	Gm13152	predicted gene 13152	195531
842	0.0455871	0.609	39.52	28.72	1.38	1440733_at	Info	Gm16499	predicted gene 16499	100049166
123	0.0030288	0.278	18	24.51	0.73	1457279_at	Info	Gm17586	predicted gene, 17586	100504040
409	0.0171202	0.47	63.01	89.06	0.71	1456547_at	Info	Gm19313	predicted gene, 19313	100502668
683	0.033473	0.553	15.71	20.78	0.76	1439339_at	Info	Gm20052	predicted gene, 20052	100504083
180	0.0052227	0.326	25.31	38.09	0.66	1447416_at	Info	Gm239	predicted gene 239	237558
58	0.0014887	0.27	197.84	122.09	1.62	1448241_at	Info	Gm2a	GM2 ganglioside activator protein	14667
322	0.0131727	0.449	130.53	201.62	0.65	1441231_at	Info	Gm3626	predicted gene 3626	100042016
731	0.037434	0.576	59.19	78.84	0.75	1459243_at	Info	Gm3626	predicted gene 3626	100042016
140	0.0037115	0.298	33.13	63.73	0.52	1456804_at	Info	Gm6792	predicted gene 6792	627821
614	0.0289076	0.529	151.38	115.12	1.31	1439506_at	Info	Gm98	predicted gene 98	225908
217	0.0068868	0.358	40.92	83.5	0.49	1447791_s_at	Info	Gna14	guanine nucleotide binding protein, alpha 14	14675
189	0.0056054	0.333	77.68	151.04	0.51	1420385_at	Info	Gna14	guanine nucleotide binding protein, alpha 14	14675
688	0.0341418	0.559	73.99	128.93	0.57	1449848_at	Info	Gna14	guanine nucleotide binding protein, alpha 14	14675
43	0.001065	0.267	277.56	186.49	1.49	1437225_x_at	Info	Gnai3	guanine nucleotide binding protein (G protein), alpha inhibiting 3	14679
798	0.0420198	0.594	70.34	56.59	1.24	1448942_at	Info	Gng11	guanine nucleotide binding protein (G protein), gamma 11	66066
400	0.0165306	0.466	74.1	111.83	0.66	1441438_at	Info	Gpc6	glypican 6	23888
684	0.0336081	0.553	110.28	153.35	0.72	1428774_at	Info	Gpc6	glypican 6	23888
442	0.0187838	0.477	37.93	29.83	1.27	1448303_at	Info	Gpnmb	glycoprotein (transmembrane) nmb	93695
582	0.0268155	0.519	133.29	81.98	1.63	1440830_at	Info	Gpr116	G protein-coupled receptor 116	224792
631	0.0299665	0.535	31.66	40.85	0.77	1426973_at	Info	Gpr153	G protein-coupled receptor 153	100129
256	0.0089421	0.394	30.05	21.62	1.39	1437618_x_at	Info	Gpr85	G protein-coupled receptor 85	64450
680	0.0333664	0.553	14.87	10.13	1.47	1417894_at	Info	Gpr97	G protein-coupled receptor 97	54672
470	0.0205939	0.494	18.58	14.19	1.31	1418492_at	Info	Grem2	gremlin 2 homolog, cysteine knot superfamily (Xenopus laevis)	23893
766	0.039804	0.585	9.41	7.46	1.26	1434728_at	Info	Gria3	glutamate receptor, ionotropic, AMPA3 (alpha 3)	53623
485	0.0217709	0.504	54.32	31.14	1.74	1440177_at	Info	Grik3	glutamate receptor, ionotropic, kainate 3	14807
31	0.0006774	0.244	1000.03	1605.7	0.62	1433457_s_at	Info	Grsf1	G-rich RNA sequence binding factor 1	231413
449	0.0190799	0.479	2472.14	3400.76	0.73	1433824_x_at	Info	Grsf1	G-rich RNA sequence binding factor 1	231413
800	0.0422588	0.595	30.56	41.25	0.74	1455721_at	Info	Gspt2	G1 to S phase transition 2	14853
553	0.0256766	0.519	1140.35	810.99	1.41	1423142_a_at	Info	Gtpbp4	GTP binding protein 4	69237
91	0.0022396	0.27	16.81	11.77	1.43	1420533_at	Info	Gucy1a3	guanylate cyclase 1, soluble, alpha 3	60596
373	0.0151266	0.455	11.69	8.16	1.43	1434141_at	Info	Gucy1a3	guanylate cyclase 1, soluble, alpha 3	60596
816	0.0434716	0.6	244.24	194.94	1.25	1434423_at	Info	Gulp1	GULP, engulfment adaptor PTB domain containing 1	70676
721	0.0365601	0.57	13.72	10.8	1.27	1422703_at	Info	Gyk	glycerol kinase	14933
424	0.0177499	0.471	52.19	100.93	0.52	1450531_at	Info	H2-Bl	histocompatibility 2, blastocyst	14963
494	0.0221305	0.505	38.11	52.07	0.73	1429958_x_at	Info	Haghl	hydroxyacylglutathione hydrolase-like	68977
741	0.0378698	0.576	290.03	184.14	1.58	1436041_at	Info	Hand2	heart and neural crest derivatives expressed transcript 2	15111
147	0.0039667	0.303	83.02	130.81	0.63	1431152_at	Info	Hapln3	hyaluronan and proteoglycan link protein 3	67666
258	0.0090843	0.397	43.35	56.33	0.77	1451229_at	Info	Hdac11	histone deacetylase 11	232232
810	0.043029	0.599	45.35	65.01	0.7	1428692_at	Info	Hddc3	HD domain containing 3	68695
376	0.0151569	0.455	15.58	20.49	0.76	1440543_at	Info	Heatr5a	HEAT repeat containing 5A	320487
360	0.0145853	0.455	12.14	16	0.76	1439926_at	Info	Heg1	HEG homolog 1 (zebrafish)	77446
167	0.0047643	0.318	81.3	159.98	0.51	1456010_x_at	Info	Hes5	hairy and enhancer of split 5 (Drosophila)	15208
93	0.002245	0.27	22.25	31.19	0.71	1423146_at	Info	Hes5	hairy and enhancer of split 5 (Drosophila)	15208
174	0.0049513	0.321	192.32	258.33	0.74	1422950_at	Info	Hes7	hairy and enhancer of split 7 (Drosophila)	84653
48	0.0011467	0.267	25.66	14.84	1.73	1420604_at	Info	Hesx1	homeobox gene expressed in ES cells	15209
267	0.0094925	0.398	11.68	15.72	0.74	1425636_at	Info	Hhat	hedgehog acyltransferase	226861
557	0.0257491	0.519	107.9	65.76	1.64	1436994_a_at	Info	Hist1h1c	histone cluster 1, H1c	50708
536	0.0251339	0.519	43.49	28.44	1.53	1418939_at	Info	Hlx	H2.0-like homeobox	15284
195	0.0057684	0.333	1639.58	1263.05	1.3	1437526_x_at	Info	Hnrnpr	heterogeneous nuclear ribonucleoprotein R	74326
524	0.0244226	0.519	94.31	72.97	1.29	1434636_at	Info	Homez	homeodomain leucine zipper-encoding gene	239099
477	0.0212925	0.503	10.51	13.31	0.79	1422336_at	Info	Hoxa13	homeobox A13	15398
105	0.0025152	0.27	14.73	22.19	0.66	1427433_s_at	Info	Hoxa3	homeobox A3	15400
530	0.0247587	0.519	63.54	120.28	0.53	1448926_at	Info	Hoxa5	homeobox A5	15402
540	0.0252616	0.519	140.38	187.14	0.75	1449397_at	Info	Hoxb2	homeobox B2	103889
636	0.0308737	0.545	38.35	68.4	0.56	1427605_at	Info	Hoxb3	homeobox B3	15410
220	0.0072515	0.369	69.29	148.46	0.47	1460379_at	Info	Hoxb4	homeobox B4	15412
900	0.0499029	0.624	40.07	106.02	0.38	1422870_at	Info	Hoxc4	homeobox C4	15423
416	0.0174365	0.47	10.61	7.65	1.39	1428991_at	Info	Hrasls	HRAS-like suppressor	27281
419	0.0175573	0.47	31.82	23.05	1.38	1423450_a_at	Info	Hs3st1	heparan sulfate (glucosamine) 3-O-sulfotransferase 1	15476
715	0.0360851	0.568	12.84	9.91	1.3	1421599_at	Info	Hs6st3	heparan sulfate 6-O-sulfotransferase 3	50787
754	0.038617	0.577	80.5	60.26	1.34	1449038_at	Info	Hsd11b1	hydroxysteroid 11-beta dehydrogenase 1	15483
36	0.0009123	0.267	322.71	501.47	0.64	1457248_x_at	Info	Hsd17b7	hydroxysteroid (17-beta) dehydrogenase 7	15490
778	0.0408325	0.592	1216.09	809.06	1.5	1435176_a_at	Info	Id2	inhibitor of DNA binding 2	15902
456	0.0198727	0.49	35.08	26.97	1.3	1419647_a_at	Info	Ier3	immediate early response 3	15937
368	0.0149749	0.455	510.88	398.35	1.28	1417424_at	Info	Ier3ip1	immediate early response 3 interacting protein 1	66191
372	0.0150825	0.455	40.16	51.79	0.78	1425120_x_at	Info	Ifi27l2b	interferon, alpha-inducible protein 27 like 2B	217845
739	0.0378083	0.576	27	19.12	1.41	1459151_x_at	Info	Ifi35	interferon-induced protein 35	70110
526	0.0244496	0.519	11.67	9.04	1.29	1417292_at	Info	Ifi47	interferon gamma inducible protein 47	15953
18	0.0004185	0.244	40.41	73.87	0.55	1426276_at	Info	Ifih1	interferon induced with helicase C domain 1	71586
231	0.0076199	0.372	1668.83	2222.8	0.75	1424254_at	Info	Ifitm1	interferon induced transmembrane protein 1	68713
94	0.0023237	0.27	51.13	73.78	0.69	1423496_a_at	Info	Igdcc3	immunoglobulin superfamily, DCC subclass, member 3	19289
604	0.0279421	0.522	543	735.79	0.74	1439498_at	Info	Igdcc3	immunoglobulin superfamily, DCC subclass, member 3	19289
813	0.0432674	0.6	230.67	181.95	1.27	1450687_at	Info	Igf2bp3	insulin-like growth factor 2 mRNA binding protein 3	140488
514	0.0235342	0.516	31.55	25	1.26	1433950_at	Info	Igsf21	immunoglobin superfamily, member 21	230868
375	0.0151306	0.455	14.18	10.85	1.31	1427165_at	Info	Il13ra1	interleukin 13 receptor, alpha 1	16164
878	0.0483695	0.621	16.46	10.92	1.51	1416295_a_at	Info	Il2rg	interleukin 2 receptor, gamma chain	16186
214	0.0066899	0.352	120.66	255.24	0.47	1436293_x_at	Info	Ildr2	immunoglobulin-like domain containing receptor 2	100039795
262	0.0093106	0.398	37.86	80.21	0.47	1436221_at	Info	Ildr2	immunoglobulin-like domain containing receptor 2	100039795
702	0.0351339	0.564	23.69	30.61	0.77	1419495_at	Info	Immp2l	IMP2 inner mitochondrial membrane peptidase-like (S. cerevisiae)	93757
618	0.0290992	0.529	28.25	20.48	1.38	1460082_at	Info	Ing3	inhibitor of growth family, member 3	71777
126	0.0031169	0.279	25.32	18.05	1.4	1418825_at	Info	Irgm1	immunity-related GTPase family M member 1	15944
879	0.0485089	0.621	57.1	26.72	2.14	1441429_at	Info	Irs4	insulin receptor substrate 4	16370
9	8.21e-05	0.103	471.16	193.28	2.44	1418517_at	Info	Irx3	Iroquois related homeobox 3 (Drosophila)	16373
239	0.0082144	0.386	157.04	53.71	2.92	1421072_at	Info	Irx5	Iroquois related homeobox 5 (Drosophila)	54352
275	0.0098204	0.402	199.91	113.48	1.76	1450723_at	Info	Isl1	ISL1 transcription factor, LIM/homeodomain	16392
298	0.0113853	0.431	96.33	52.99	1.82	1422720_at	Info	Isl1	ISL1 transcription factor, LIM/homeodomain	16392
534	0.0250515	0.519	8.91	12.22	0.73	1436987_at	Info	Ism1	isthmin 1 homolog (zebrafish)	319909
35	0.0008747	0.267	36.23	73.25	0.49	1454966_at	Info	Itga8	integrin alpha 8	241226
422	0.0176113	0.471	28.42	16.48	1.72	1455257_at	Info	Itgb3	integrin beta 3	16416
501	0.0227456	0.512	25.85	20.48	1.26	1441946_at	Info	Itih5	inter-alpha (globulin) inhibitor H5	209378
346	0.0138311	0.45	57.01	39.09	1.46	1429159_at	Info	Itih5	inter-alpha (globulin) inhibitor H5	209378
304	0.0119538	0.443	271.05	193.06	1.4	1435884_at	Info	Itsn1	intersectin 1 (SH3 domain protein 1A)	16443
464	0.0203896	0.494	26.71	35.34	0.76	1421065_at	Info	Jak2	Janus kinase 2	16452
428	0.0179875	0.471	26.31	17.19	1.53	1436552_at	Info	Jakmip2	janus kinase and microtubule interacting protein 2	76217
362	0.0146932	0.455	10.83	14.21	0.76	1429968_at	Info	Jkamp	JNK1/MAPK8-associated membrane protein	104771
876	0.0482774	0.621	99.53	122.74	0.81	1424743_at	Info	Jmjd8	jumonji domain containing 8	72106
83	0.0020654	0.27	9.28	6.95	1.34	1451878_a_at	Info	Jmy	junction-mediating and regulatory protein	57748
407	0.0170089	0.47	54.45	37.21	1.46	1428192_at	Info	Kbtbd7	kelch repeat and BTB (POZ) domain containing 7	211255
324	0.0132205	0.449	18.02	33.61	0.54	1440759_at	Info	Kcna2	potassium voltage-gated channel, shaker-related subfamily, member 2	16490
66	0.0017541	0.27	11.77	16.13	0.73	1439872_at	Info	Kcna2	potassium voltage-gated channel, shaker-related subfamily, member 2	16490
603	0.0279177	0.522	34.95	48.16	0.73	1425341_at	Info	Kcnk3	potassium channel, subfamily K, member 3	16527
23	0.0005532	0.244	50.23	73.08	0.69	1449471_at	Info	Kcnmb4	potassium large conductance calcium-activated channel, subfamily M, beta member 4	58802
443	0.0187854	0.477	11.06	8.41	1.32	1459971_at	Info	Kcnt2	potassium channel, subfamily T, member 2	240776
896	0.0496292	0.624	25.34	17.36	1.46	1440355_at	Info	Kctd12b	potassium channel tetramerisation domain containing 12b	207474
834	0.0449785	0.607	24.93	31	0.8	1426497_at	Info	Kdm5c	lysine (K)-specific demethylase 5C	20591
284	0.0104068	0.412	52.23	37.93	1.38	1429063_s_at	Info	Kif16b	kinesin family member 16B	16558
378	0.0152475	0.455	77.43	58.38	1.33	1447933_at	Info	Kif26a	kinesin family member 26A	668303
725	0.0368289	0.572	116.9	220.65	0.53	1451021_a_at	Info	Klf5	Kruppel-like factor 5	12224
75	0.0019184	0.27	34.81	25.79	1.35	1419355_at	Info	Klf7	Kruppel-like factor 7 (ubiquitous)	93691
743	0.0380159	0.576	107.83	84.12	1.28	1458351_s_at	Info	Klhl2	kelch-like 2, Mayven (Drosophila)	77113
402	0.0166691	0.467	265.61	361.73	0.73	1428651_at	Info	Klhl24	kelch-like 24 (Drosophila)	75785
505	0.0230484	0.515	23.37	18.52	1.26	1451551_at	Info	Krt84	keratin 84	16680
337	0.0135863	0.449	36.01	22.62	1.59	1434227_at	Info	Krtdap	keratinocyte differentiation associated protein	64661
344	0.0137279	0.449	26.66	39.78	0.67	1450435_at	Info	L1cam	L1 cell adhesion molecule	16728
562	0.026028	0.519	367.44	192.78	1.91	1457314_at	Info	L1td1	LINE-1 type transposase domain containing 1	381591
190	0.0056509	0.333	152.75	256.57	0.6	1418449_at	Info	Lad1	ladinin	16763
59	0.0015074	0.27	12.86	19.02	0.68	1417812_a_at	Info	Lamb3	laminin, beta 3	16780
318	0.0128269	0.449	14.18	10.28	1.38	1456712_at	Info	Lcorl	ligand dependent nuclear receptor corepressor-like	209707
310	0.0124671	0.449	13.12	9.98	1.31	1428614_at	Info	Ldhd	lactate dehydrogenase D	52815
833	0.0449779	0.607	58.25	34.34	1.7	1435815_at	Info	Ldoc1	leucine zipper, down-regulated in cancer 1	434784
70	0.0018275	0.27	385.82	601.81	0.64	1454734_at	Info	Lef1	lymphoid enhancer binding factor 1	16842
768	0.0398735	0.585	42.99	57.88	0.74	1436492_x_at	Info	Lemd1	LEM domain containing 1	213409
173	0.0048958	0.319	194.25	124.84	1.56	1433891_at	Info	Lgr4	leucine-rich repeat-containing G protein-coupled receptor 4	107515
714	0.0360291	0.568	267.79	338.59	0.79	1452889_at	Info	Lhpp	phospholysine phosphohistidine inorganic pyrophosphate phosphatase	76429
430	0.0180251	0.471	19.55	25.02	0.78	1431598_a_at	Info	Lhx9	LIM homeobox protein 9	16876
224	0.0073244	0.369	200.08	268.65	0.74	1435321_at	Info	Limch1	LIM and calponin homology domains 1	77569
561	0.0260156	0.519	16.6	23.43	0.71	1419560_at	Info	Lipc	lipase, hepatic	15450
758	0.0390841	0.581	9.98	7.8	1.28	1444037_at	Info	Lman1	lectin, mannose-binding, 1	70361
439	0.0184736	0.474	21.03	32.87	0.64	1418478_at	Info	Lmo1	LIM domain only 1	109594
2	4.9e-06	0.0276	86.81	223.63	0.39	1454086_a_at	Info	Lmo2	LIM domain only 2	16909
583	0.027166	0.521	143.72	180.34	0.8	1430554_at	Info	Lrig3	leucine-rich repeats and immunoglobulin-like domains 3	320398
103	0.0024953	0.27	54.92	107.28	0.51	1442347_at	Info	Lrp8	low density lipoprotein receptor-related protein 8, apolipoprotein e receptor	16975
150	0.0040385	0.303	91.38	164.12	0.56	1440882_at	Info	Lrp8	low density lipoprotein receptor-related protein 8, apolipoprotein e receptor	16975
572	0.0264364	0.519	176.17	221.63	0.79	1437471_at	Info	Lrrc45	leucine rich repeat containing 45	217366
493	0.0221065	0.505	35.76	45.26	0.79	1451986_s_at	Info	Lrrk1	leucine-rich repeat kinase 1	233328
160	0.0045264	0.316	75.03	103.65	0.72	1454969_at	Info	Lypd6	LY6/PLAUR domain containing 6	320343
532	0.0248434	0.519	131.84	170.1	0.78	1448916_at	Info	Mafg	v-maf musculoaponeurotic fibrosarcoma oncogene family, protein G (avian)	17134
544	0.0253735	0.519	22.44	14.65	1.53	1421340_at	Info	Map3k5	mitogen-activated protein kinase kinase kinase 5	26408
308	0.0124311	0.449	171.37	238.66	0.72	1455441_at	Info	Map3k7	mitogen-activated protein kinase kinase kinase 7	26409
159	0.004491	0.316	17.9	23.49	0.76	1440619_at	Info	Mapk8ip1	mitogen-activated protein kinase 8 interacting protein 1	19099
720	0.0363952	0.57	87.17	63.21	1.38	1433754_at	Info	Mbnl2	muscleblind-like 2	105559
42	0.00104	0.267	161.42	241.18	0.67	1438081_at	Info	Mcc	mutated in colorectal cancers	328949
786	0.0414977	0.593	17.41	9.47	1.84	1419021_at	Info	Mcf2	mcf.2 transforming sequence	109904
476	0.0211404	0.501	27.06	19.61	1.38	1451506_at	Info	Mef2c	myocyte enhancer factor 2C	17260
628	0.0298471	0.535	89.68	54.02	1.66	1424852_at	Info	Mef2c	myocyte enhancer factor 2C	17260
184	0.0053372	0.327	53.31	28.66	1.86	1419629_at	Info	Mesp2	mesoderm posterior 2	17293
755	0.0387076	0.577	192.7	278.62	0.69	1427100_at	Info	Metrn	meteorin, glial cell differentiation regulator	70083
748	0.0381966	0.576	377.33	481.63	0.78	1434562_at	Info	Mfap3	microfibrillar-associated protein 3	216760
78	0.0019775	0.27	265.42	382.05	0.69	1420911_a_at	Info	Mfge8	milk fat globule-EGF factor 8 protein	17304
352	0.0141825	0.453	150.97	111.21	1.36	1431232_a_at	Info	Mga	MAX gene associated	29808
511	0.0234044	0.516	132.78	309.95	0.43	1421505_at	Info	Mixl1	Mix1 homeobox-like 1 (Xenopus laevis)	27217
866	0.0477378	0.62	151.67	290.61	0.52	1429205_at	Info	Mllt3	myeloid/lymphoid or mixed-lineage leukemia (trithorax homolog, Drosophila); translocated to, 3	70122
178	0.0050843	0.322	41.73	56.99	0.73	1451583_a_at	Info	Mmgt2	membrane magnesium transporter 2	216829
541	0.0252639	0.519	83.61	52.83	1.58	1416298_at	Info	Mmp9	matrix metallopeptidase 9	17395
877	0.0483222	0.621	202.28	294.5	0.69	1455184_at	Info	Mob1b	MOB kinase activator 1B	68473
777	0.0406309	0.59	11.48	14.44	0.8	1430564_at	Info	Mob1b	MOB kinase activator 1B	68473
263	0.0093526	0.398	19.21	12.97	1.48	1435285_at	Info	Mpped2	metallophosphoesterase domain containing 2	77015
764	0.0396524	0.585	118.27	147.1	0.8	1423351_at	Info	Mrpl1	mitochondrial ribosomal protein L1	94061
39	0.0009609	0.267	215.79	323.66	0.67	1429453_a_at	Info	Mrpl55	mitochondrial ribosomal protein L55	67212
513	0.0235155	0.516	21.64	29.26	0.74	1458999_at	Info	Mrps10	mitochondrial ribosomal protein S10	64657
857	0.0471714	0.619	40.41	49.94	0.81	1453954_a_at	Info	Mrps5	mitochondrial ribosomal protein S5	77721
429	0.0180044	0.471	30.49	45.69	0.67	1421798_at	Info	Msgn1	mesogenin 1	56184
890	0.0492412	0.623	265.91	456.73	0.58	1448601_s_at	Info	Msx1	homeobox, msh-like 1	17701
874	0.0481662	0.621	50.09	73.02	0.69	1417127_at	Info	Msx1	homeobox, msh-like 1	17701
761	0.0392155	0.581	16.07	12	1.34	1416934_at	Info	Mtm1	X-linked myotubular myopathy gene 1	17772
644	0.0314815	0.549	11.74	14.9	0.79	1446284_at	Info	Mtss1	metastasis suppressor 1	211401
314	0.0125363	0.449	27.44	19.9	1.38	1425732_a_at	Info	Mxi1	Max interacting protein 1	17859
732	0.0374519	0.576	40.33	58.89	0.68	1448394_at	Info	Myl2	myosin, light polypeptide 2, regulatory, cardiac, slow	17906
500	0.0226959	0.512	70.64	45.39	1.56	1449071_at	Info	Myl7	myosin, light polypeptide 7, regulatory	17898
654	0.03194	0.55	19.75	15.63	1.26	1449551_at	Info	Myo1c	myosin IC	17913
211	0.0065542	0.349	16.14	12.11	1.33	1455180_at	Info	Myzap	myocardial zonula adherens protein	102371
95	0.0023398	0.27	21.96	11.56	1.9	1436107_at	Info	Naa38	N(alpha)-acetyltransferase 38, NatC auxiliary subunit	76522
357	0.0145369	0.455	72.04	54.68	1.32	1418046_at	Info	Nap1l2	nucleosome assembly protein 1-like 2	17954
838	0.045304	0.609	13.2	16.73	0.79	1417411_at	Info	Nap1l5	nucleosome assembly protein 1-like 5	58243
483	0.0216001	0.504	20.48	26.35	0.78	1438730_at	Info	Nav1	neuron navigator 1	215690
578	0.0266205	0.519	33.4	25.09	1.33	1435981_at	Info	Nav2	neuron navigator 2	78286
809	0.043	0.599	13.74	10.95	1.25	1423413_at	Info	Ndrg1	N-myc downstream regulated gene 1	17988
202	0.0062099	0.347	107.89	78	1.38	1426615_s_at	Info	Ndrg4	N-myc downstream regulated gene 4	234593
518	0.0240184	0.519	184.75	239.64	0.77	1454672_at	Info	Nefl	neurofilament, light polypeptide	18039
421	0.017563	0.47	12.55	18.24	0.69	1457344_at	Info	Neto2	neuropilin (NRP) and tolloid (TLL)-like 2	74513
398	0.0164433	0.465	13.77	24.7	0.56	1422839_at	Info	Neurog2	neurogenin 2	11924
543	0.02536	0.519	18.02	13.66	1.32	1441523_at	Info	Nf1	neurofibromatosis 1	18015
125	0.0030782	0.278	119.27	61.52	1.94	1417483_at	Info	Nfkbiz	nuclear factor of kappa light polypeptide gene enhancer in B cells inhibitor, zeta	80859
686	0.033632	0.553	64.77	86.16	0.75	1454903_at	Info	Ngfr	nerve growth factor receptor (TNFR superfamily, member 16)	18053
555	0.0257435	0.519	17.58	11.45	1.54	1438732_at	Info	Nhsl2	NHS-like 2	100042480
450	0.0192758	0.483	115.86	87.12	1.33	1458667_at	Info	Ninl	ninein-like	78177
116	0.0028868	0.278	100.3	232.54	0.43	1429506_at	Info	Nkd1	naked cuticle 1 homolog (Drosophila)	93960
11	0.0001078	0.11	41.14	85.25	0.48	1417278_a_at	Info	Nkd1	naked cuticle 1 homolog (Drosophila)	93960
656	0.0321305	0.552	26.04	33.17	0.79	1434275_at	Info	Nkd2	naked cuticle 2 homolog (Drosophila)	72293
63	0.0016604	0.27	31.5	22.08	1.43	1425719_a_at	Info	Nmi	N-myc (and STAT) interactor	64685
45	0.001137	0.267	63.33	135.04	0.47	1422058_at	Info	Nodal	nodal	18119
425	0.017822	0.471	71.52	101.61	0.7	1418633_at	Info	Notch1	notch 1	18128
37	0.0009394	0.267	712.67	1001.14	0.71	1418634_at	Info	Notch1	notch 1	18128
8	7.42e-05	0.103	48.61	127.19	0.38	1451857_a_at	Info	Notum	notum pectinacetylesterase homolog (Drosophila)	77583
21	0.0005234	0.244	30.97	20.55	1.51	1450791_at	Info	Nppb	natriuretic peptide type B	18158
693	0.0344086	0.56	29.49	21.5	1.37	1420720_at	Info	Nptx2	neuronal pentraxin 2	53324
804	0.0425571	0.597	42.31	33.99	1.24	1416159_at	Info	Nr2f2	nuclear receptor subfamily 2, group F, member 2	11819
497	0.0222829	0.506	17.6	12.16	1.45	1460303_at	Info	Nr3c1	nuclear receptor subfamily 3, group C, member 1	14815
225	0.0073641	0.369	21.8	28.35	0.77	1449706_s_at	Info	Nr5a2	nuclear receptor subfamily 5, group A, member 2	26424
385	0.0157401	0.459	1266.94	1815.24	0.7	1428825_at	Info	Nr6a1	nuclear receptor subfamily 6, group A, member 1	14536
222	0.0073023	0.369	287.38	383.47	0.75	1417985_at	Info	Nrarp	Notch-regulated ankyrin repeat protein	67122
390	0.0159002	0.46	72.43	103.95	0.7	1426528_at	Info	Nrp2	neuropilin 2	18187
554	0.0257341	0.519	88.44	120.89	0.73	1435349_at	Info	Nrp2	neuropilin 2	18187
486	0.0218205	0.504	10.33	13.69	0.75	1447343_at	Info	Nrp2	neuropilin 2	18187
517	0.0239381	0.519	72.86	107.76	0.68	1454974_at	Info	Ntn1	netrin 1	18208
461	0.0202217	0.494	9.22	12.95	0.71	1441090_at	Info	Numa1	nuclear mitotic apparatus protein 1	101706
452	0.0195155	0.486	15.22	11.66	1.31	1456599_at	Info	Nxt2	nuclear transport factor 2-like export factor 2	237082
412	0.0173319	0.47	25.63	19.66	1.3	1425065_at	Info	Oas2	2'-5' oligoadenylate synthetase 2	246728
408	0.0170127	0.47	23.06	12.88	1.79	1416149_at	Info	Olig1	oligodendrocyte transcription factor 1	50914
143	0.0038539	0.302	30.74	42.52	0.72	1456495_s_at	Info	Osbpl6	oxysterol binding protein-like 6	99031
885	0.0488694	0.621	25.36	35.77	0.71	1439283_at	Info	Osbpl9	oxysterol binding protein-like 9	100273
250	0.0087378	0.392	10.99	16.1	0.68	1429036_at	Info	Otop3	otopetrin 3	69602
245	0.0084118	0.386	176.09	30.21	5.83	1425926_a_at	Info	Otx2	orthodenticle homolog 2 (Drosophila)	18424
490	0.0219258	0.504	8.75	11.25	0.78	1419051_at	Info	Ovol1	OVO homolog-like 1 (Drosophila)	18426
648	0.0316065	0.549	41.18	62.83	0.66	1453840_at	Info	Pabpc1	poly(A) binding protein, cytoplasmic 1	18458
552	0.02567	0.519	27.46	21.81	1.26	1419767_at	Info	Padi3	peptidyl arginine deiminase, type III	18601
782	0.0413891	0.593	34.42	22.94	1.5	1427633_a_at	Info	Pappa	pregnancy-associated plasma protein A	18491
330	0.0133856	0.449	53.38	23.69	2.25	1432591_at	Info	Pappa	pregnancy-associated plasma protein A	18491
183	0.0052942	0.326	174.02	265.49	0.66	1422889_at	Info	Pcdh18	protocadherin 18	73173
286	0.0104779	0.412	19.29	24.94	0.77	1422890_at	Info	Pcdh18	protocadherin 18	73173
206	0.0063574	0.348	491.64	665.63	0.74	1455145_at	Info	Pcdh19	protocadherin 19	279653
296	0.0110665	0.422	164.83	252.02	0.65	1451527_at	Info	Pcolce2	procollagen C-endopeptidase enhancer 2	76477
47	0.0011459	0.267	14.88	10.2	1.46	1460214_at	Info	Pcp4	Purkinje cell protein 4	18546
317	0.0127606	0.449	24.77	16.52	1.5	1422474_at	Info	Pde4b	phosphodiesterase 4B, cAMP specific	18578
177	0.0050467	0.321	107.36	76.01	1.41	1455970_at	Info	Pde5a	phosphodiesterase 5A, cGMP-specific	242202
226	0.0074253	0.37	136.47	254.02	0.54	1417928_at	Info	Pdlim4	PDZ and LIM domain 4	30794
873	0.0480524	0.621	29.37	23.02	1.28	1439088_at	Info	Pdzd8	PDZ domain containing 8	107368
864	0.0476505	0.62	147.03	185.5	0.79	1451393_at	Info	Pex26	peroxisomal biogenesis factor 26	74043
609	0.0283936	0.526	36.91	19.84	1.86	1437827_s_at	Info	Pfpl	pore forming protein-like	56093
316	0.0126967	0.449	67.75	26.18	2.59	1417759_at	Info	Pfpl	pore forming protein-like	56093
387	0.015778	0.459	32.72	12.13	2.7	1437826_at	Info	Pfpl	pore forming protein-like	56093
382	0.0155478	0.459	99.03	130.21	0.76	1449002_at	Info	Phlda3	pleckstrin homology-like domain, family A, member 3	27280
215	0.0067043	0.352	39.4	60.32	0.65	1440965_at	Info	Pigl	phosphatidylinositol glycan anchor biosynthesis, class L	327942
244	0.0084063	0.386	238.31	364.43	0.65	1437142_a_at	Info	Pigo	phosphatidylinositol glycan anchor biosynthesis, class O	56703
893	0.0493558	0.623	321.82	465.23	0.69	1435458_at	Info	Pim1	proviral integration site 1	18712
840	0.0455007	0.609	6.87	8.5	0.81	1427614_at	Info	Pip	prolactin induced protein	18716
573	0.0264682	0.519	16.93	21.65	0.78	1428879_at	Info	Pitpnc1	phosphatidylinositol transfer protein, cytoplasmic 1	71795
808	0.0429627	0.599	177.82	119.65	1.49	1460411_s_at	Info	Pkdcc	protein kinase domain containing, cytoplasmic	106522
62	0.0016529	0.27	140.53	51.51	2.73	1454838_s_at	Info	Pkdcc	protein kinase domain containing, cytoplasmic	106522
843	0.0455996	0.609	590.71	841.57	0.7	1426208_x_at	Info	Plagl1	pleiomorphic adenoma gene-like 1	22634
575	0.0264779	0.519	132.77	180.41	0.74	1417517_at	Info	Plagl2	pleiomorphic adenoma gene-like 2	54711
699	0.035027	0.564	118.59	148.99	0.8	1417519_at	Info	Plagl2	pleiomorphic adenoma gene-like 2	54711
381	0.0155244	0.459	83.67	58.85	1.42	1452398_at	Info	Plce1	phospholipase C, epsilon 1	74055
87	0.0021163	0.27	219.53	304.41	0.72	1426926_at	Info	Plcg2	phospholipase C, gamma 2	234779
339	0.013604	0.449	100.96	130.87	0.77	1426450_at	Info	Plcl2	phospholipase C-like 2	224860
193	0.0057174	0.333	11.58	15.92	0.73	1458884_at	Info	Plekha1	pleckstrin homology domain containing, family A (phosphoinositide binding specific) member 1	101476
795	0.041879	0.593	22.07	28.75	0.77	1435053_s_at	Info	Plekhh1	pleckstrin homology domain containing, family H (with MyTH4 domain) member 1	211945
891	0.049264	0.623	86.88	66.12	1.31	1416686_at	Info	Plod2	procollagen lysine, 2-oxoglutarate 5-dioxygenase 2	26432
559	0.0258129	0.519	71.53	55.3	1.29	1425467_a_at	Info	Plp1	proteolipid protein (myelin) 1	18823
860	0.0472173	0.619	101.5	141.8	0.72	1453286_at	Info	Plxna2	plexin A2	18845
667	0.0329486	0.553	68.84	88.83	0.77	1451753_at	Info	Plxna2	plexin A2	18845
678	0.0333075	0.553	36.26	27.77	1.31	1451475_at	Info	Plxnd1	plexin D1	67784
207	0.0064483	0.349	82.91	111.41	0.74	1448757_at	Info	Pml	promyelocytic leukemia	18854
529	0.0246063	0.519	14.42	18.16	0.79	1441002_at	Info	Pop1	processing of precursor 1, ribonuclease P/MRP family, (S. cerevisiae)	67724
264	0.0093737	0.398	43.96	32.64	1.35	1422068_at	Info	Pou3f1	POU domain, class 3, transcription factor 1	18991
80	0.0020116	0.27	95.08	42.94	2.21	1460038_at	Info	Pou3f1	POU domain, class 3, transcription factor 1	18991
595	0.0276957	0.521	37.31	24.89	1.5	1417473_a_at	Info	Ppcs	phosphopantothenoylcysteine synthetase	106564
659	0.0323885	0.552	164.04	213.24	0.77	1440285_at	Info	Ppp1r9a	protein phosphatase 1, regulatory (inhibitor) subunit 9A	243725
537	0.0252158	0.519	57.89	42.68	1.36	1420425_at	Info	Prdm1	PR domain containing 1, with ZNF domain	12142
403	0.016708	0.467	26.75	47.3	0.57	1428808_at	Info	Prickle2	prickle homolog 2 (Drosophila)	243548
121	0.0030126	0.278	143.64	105.1	1.37	1434248_at	Info	Prkch	protein kinase C, eta	18755
533	0.0249895	0.519	37.8	29.04	1.3	1449032_at	Info	Prl2a1	prolactin family 2, subfamily a, member 1	56635
484	0.0216463	0.504	30.54	14.16	2.16	1449830_at	Info	Prl3c1	prolactin family 3, subfamily c, member 1	27372
350	0.013971	0.45	298.93	99.13	3.02	1415848_at	Info	Prl3d1	prolactin family 3, subfamily d, member 1	18775
210	0.0065344	0.349	30.41	14.1	2.16	1422657_at	Info	Prl5a1	prolactin family 5, subfamily a, member 1	28078
255	0.0089022	0.394	62.92	16.73	3.76	1449529_s_at	Info	Prl7a1	prolactin family 7, subfamily a, member 1	19113
898	0.0498751	0.624	968.44	498.65	1.94	1448608_at	Info	Prl8a2	prolactin family 8, subfamily a, member 2	13529
139	0.0036328	0.295	22.79	10.32	2.21	1448532_at	Info	Prl8a9	prolactin family8, subfamily a, member 9	67310
392	0.0160509	0.461	13.77	10.81	1.27	1439774_at	Info	Prrx1	paired related homeobox 1	18933
853	0.0465844	0.616	25.74	16.41	1.57	1437671_x_at	Info	Prss23	protease, serine, 23	76453
854	0.0470297	0.619	909.28	1196.88	0.76	1438410_at	Info	Prtg	protogenin homolog (Gallus gallus)	235472
535	0.0251026	0.519	158.95	117.12	1.36	1417769_at	Info	Psmc6	proteasome (prosome, macropain) 26S subunit, ATPase, 6	67089
254	0.0088767	0.394	48.35	65.41	0.74	1447122_at	Info	Psmd1	proteasome (prosome, macropain) 26S subunit, non-ATPase, 1	70247
265	0.0094335	0.398	14.74	11.08	1.33	1420349_at	Info	Ptgfr	prostaglandin F receptor	19220
379	0.0154767	0.459	55.51	86.43	0.64	1452589_at	Info	Ptk7	PTK7 protein tyrosine kinase 7	71461
216	0.0067926	0.355	1276.2	1675.58	0.76	1449342_at	Info	Ptplb	protein tyrosine phosphatase-like (proline instead of catalytic arginine), member b	70757
586	0.0272043	0.521	28.03	38.2	0.73	1421499_a_at	Info	Ptpn14	protein tyrosine phosphatase, non-receptor type 14	19250
851	0.0465292	0.616	13.96	18.47	0.76	1436367_at	Info	Ptprb	protein tyrosine phosphatase, receptor type, B	19263
835	0.0449938	0.607	533.28	408.82	1.3	1420131_s_at	Info	Pttg1ip	pituitary tumor-transforming 1 interacting protein	108705
598	0.0277547	0.521	469.61	591.31	0.79	1428800_a_at	Info	Pus7l	pseudouridylate synthase 7 homolog (S. cerevisiae)-like	78895
146	0.0039345	0.303	91.68	182.3	0.5	1424556_at	Info	Pycr1	pyrroline-5-carboxylate reductase 1	209027
329	0.0133809	0.449	37.34	20.24	1.85	1416527_at	Info	Rab32	RAB32, member RAS oncogene family	67844
528	0.024584	0.519	10.92	15.45	0.71	1449494_at	Info	Rab3c	RAB3C, member RAS oncogene family	67295
117	0.0029242	0.278	240.5	330.39	0.73	1434306_at	Info	Rab3ip	RAB3A interacting protein	216363
577	0.026602	0.519	221.77	298.57	0.74	1436103_at	Info	Rab3ip	RAB3A interacting protein	216363
599	0.0277736	0.521	1184.19	1542.09	0.77	1426799_at	Info	Rab8b	RAB8B, member RAS oncogene family	235442
218	0.0069973	0.362	1195.94	1733.2	0.69	1417400_at	Info	Rai14	retinoic acid induced 14	75646
607	0.0282083	0.524	233.5	299.82	0.78	1417230_at	Info	Ralgps2	Ral GEF with PH domain and SH3 binding motif 2	78255
393	0.0160946	0.461	26.7	16.4	1.63	1440104_at	Info	Ranbp2	RAN binding protein 2	19386
142	0.0038019	0.302	95.24	70.89	1.34	1455137_at	Info	Rapgef5	Rap guanine nucleotide exchange factor (GEF) 5	217944
359	0.0145847	0.455	98.25	60.74	1.62	1455840_at	Info	Rapgef5	Rap guanine nucleotide exchange factor (GEF) 5	217944
679	0.0333105	0.553	51.47	64.38	0.8	1438828_at	Info	Rapgef6	Rap guanine nucleotide exchange factor (GEF) 6	192786
658	0.0322084	0.552	52.98	69.36	0.76	1456918_at	Info	Raph1	Ras association (RalGDS/AF-6) and pleckstrin homology domains 1	77300
17	0.0003219	0.213	79.56	45.56	1.75	1454906_at	Info	Rarb	retinoic acid receptor, beta	218772
451	0.019467	0.486	106.29	76.82	1.38	1438932_at	Info	Rasgrp2	RAS, guanyl releasing protein 2	19395
771	0.0399758	0.585	117.64	149.87	0.78	1418968_at	Info	Rb1cc1	RB1-inducible coiled-coil 1	12421
888	0.0489401	0.621	21.96	27.1	0.81	1424840_at	Info	Rbks	ribokinase	71336
98	0.0023665	0.27	489.71	751.54	0.65	1448754_at	Info	Rbp1	retinol binding protein 1, cellular	19659
468	0.0205588	0.494	42.56	54.94	0.77	1421425_a_at	Info	Rcan2	regulator of calcineurin 2	53901
512	0.023441	0.516	339.37	266.99	1.27	1424781_at	Info	Reep3	receptor accessory protein 3	28193
44	0.0011065	0.267	198.02	289.65	0.68	1428696_at	Info	Rftn1	raftlin lipid raft linker 1	76438
837	0.0452323	0.609	15.75	12.4	1.27	1420940_x_at	Info	Rgs5	regulator of G-protein signaling 5	19737
349	0.0139661	0.45	8.08	6.12	1.32	1420942_s_at	Info	Rgs5	regulator of G-protein signaling 5	19737
369	0.0150099	0.455	24.98	14.9	1.68	1420941_at	Info	Rgs5	regulator of G-protein signaling 5	19737
99	0.0024581	0.27	63.07	23.7	2.66	1417466_at	Info	Rgs5	regulator of G-protein signaling 5	19737
515	0.0235495	0.516	161.87	219.76	0.74	1449110_at	Info	Rhob	ras homolog gene family, member B	11852
414	0.0173938	0.47	467.75	364.64	1.28	1435394_s_at	Info	Rhoc	ras homolog gene family, member C	11853
236	0.0080121	0.383	30.5	42.04	0.73	1419061_at	Info	Rhod	ras homolog gene family, member D	11854
870	0.0478808	0.62	32.59	44.21	0.74	1441753_at	Info	Rictor	RPTOR independent companion of MTOR, complex 2	78757
587	0.0273241	0.521	277.22	209.89	1.32	1429490_at	Info	Rif1	Rap1 interacting factor 1 homolog (yeast)	51869
814	0.0433677	0.6	75.35	106.87	0.71	1448449_at	Info	Ripk3	receptor-interacting serine-threonine kinase 3	56532
25	0.0005691	0.244	51.46	13.39	3.84	1447726_at	Info	Ripply2	ripply2 homolog (zebrafish)	382089
711	0.0357599	0.567	27.89	20.64	1.35	1429399_at	Info	Rnf125	ring finger protein 125	67664
96	0.0023435	0.27	394.88	576.78	0.68	1455500_at	Info	Rnf213	ring finger protein 213	672511
137	0.0035844	0.293	7.94	12.23	0.65	1441793_at	Info	Rnf39	ring finger protein 39	386454
839	0.0454145	0.609	246.44	135.2	1.82	1429313_at	Info	Ror1	receptor tyrosine kinase-like orphan receptor 1	26563
127	0.0031573	0.28	446.03	601.54	0.74	1423428_at	Info	Ror2	receptor tyrosine kinase-like orphan receptor 2	26564
196	0.0057834	0.333	77.3	110.06	0.7	1415913_at	Info	Rps13	ribosomal protein S13	68052
763	0.0395938	0.585	12.14	9.3	1.31	1457562_at	Info	Rps6kb1	ribosomal protein S6 kinase, polypeptide 1	72508
709	0.0356185	0.566	30.97	24.7	1.25	1436868_at	Info	Rtn4rl1	reticulon 4 receptor-like 1	237847
336	0.0135757	0.449	11.07	8.09	1.37	1424704_at	Info	Runx2	runt related transcription factor 2	12393
649	0.0317296	0.549	114.33	145.65	0.78	1447676_x_at	Info	S100a16	S100 calcium binding protein A16	67860
312	0.0125081	0.449	8.78	11.76	0.75	1448756_at	Info	S100a9	S100 calcium binding protein A9 (calgranulin B)	20202
111	0.0027634	0.277	12.35	16.88	0.73	1453754_at	Info	S100pbp	S100P binding protein	74648
100	0.0024593	0.27	62.87	121.18	0.52	1438658_a_at	Info	S1pr3	sphingosine-1-phosphate receptor 3	13610
491	0.0219482	0.504	23.46	30.54	0.77	1437173_at	Info	S1pr3	sphingosine-1-phosphate receptor 3	13610
273	0.0097209	0.401	70.77	109.82	0.64	1449365_at	Info	S1pr5	sphingosine-1-phosphate receptor 5	94226
556	0.0257476	0.519	24.34	14.57	1.67	1436356_at	Info	Samd4	sterile alpha motif domain containing 4	74480
305	0.0122685	0.449	128.25	97.78	1.31	1416007_at	Info	Satb1	special AT-rich sequence binding protein 1	20230
57	0.0014793	0.27	33.43	24.34	1.37	1427017_at	Info	Satb2	special AT-rich sequence binding protein 2	212712
104	0.0024981	0.27	18.33	13.53	1.35	1459898_at	Info	Sbsn	suprabasin	282619
156	0.0042924	0.31	173.94	114.23	1.52	1439630_x_at	Info	Sbsn	suprabasin	282619
92	0.0022406	0.27	188.73	99.15	1.9	1459897_a_at	Info	Sbsn	suprabasin	282619
170	0.0048019	0.318	34.3	49.53	0.69	1456984_at	Info	Scml2	sex comb on midleg-like 2 (Drosophila)	107815
229	0.0075436	0.371	57.82	97.63	0.59	1436134_at	Info	Scn2b	sodium channel, voltage-gated, type II, beta	72821
371	0.0150499	0.455	706.12	524.13	1.35	1455908_a_at	Info	Scpep1	serine carboxypeptidase 1	74617
626	0.0296276	0.534	13.06	16.42	0.8	1427082_at	Info	Sdr42e1	short chain dehydrogenase/reductase family 42E, member 1	74032
707	0.0355634	0.566	15.13	21.72	0.7	1424394_at	Info	Selm	selenoprotein M	114679
112	0.0027751	0.277	16.05	44.03	0.36	1439768_x_at	Info	Sema4f	sema domain, immunoglobulin domain (Ig), TM domain, and short cytoplasmic domain	20355
354	0.0142379	0.453	104.19	67.31	1.55	1459903_at	Info	Sema7a	sema domain, immunoglobulin domain (Ig), and GPI membrane anchor, (semaphorin) 7A	20361
666	0.0326379	0.553	56.39	25.47	2.21	1422601_at	Info	Serpinb9	serine (or cysteine) peptidase inhibitor, clade B, member 9	20723
796	0.04188	0.593	62.31	47.95	1.3	1454877_at	Info	Sertad4	SERTA domain containing 4	214791
168	0.004777	0.318	15.03	10.83	1.39	1441557_at	Info	Setd8	SET domain containing (lysine methyltransferase) 8	67956
650	0.0317413	0.549	168.68	83.59	2.02	1434353_at	Info	Sfmbt2	Scm-like with four mbt domains 2	353282
521	0.0243699	0.519	315.22	157.29	2	1428136_at	Info	Sfrp1	secreted frizzled-related protein 1	20377
46	0.0011374	0.267	39.11	26.99	1.45	1436075_at	Info	Sfrp5	secreted frizzled-related sequence protein 5	54612
784	0.0414436	0.593	326.89	411.29	0.79	1420688_a_at	Info	Sgce	sarcoglycan, epsilon	20392
660	0.032448	0.552	13.52	17.43	0.78	1429029_at	Info	Sgms2	sphingomyelin synthase 2	74442
846	0.0459102	0.612	19.04	11.35	1.68	1420821_at	Info	Sgpp1	sphingosine-1-phosphate phosphatase 1	81535
474	0.0207702	0.494	299.12	455.38	0.66	1432103_a_at	Info	Sh3gl3	SH3-domain GRB2-like 3	20408
64	0.0017	0.27	36.2	57.66	0.63	1436167_at	Info	Shf	Src homology 2 domain containing F	435684
704	0.0354523	0.566	8.2	10.52	0.78	1460000_at	Info	Shisa3	shisa homolog 3 (Xenopus laevis)	330096
1	1e-07	0.00113	184.57	692.54	0.27	1425177_at	Info	Shmt1	serine hydroxymethyltransferase 1 (soluble)	20425
13	0.0001592	0.138	199.09	463.57	0.43	1425178_s_at	Info	Shmt1	serine hydroxymethyltransferase 1 (soluble)	20425
114	0.0028027	0.277	35.81	25.01	1.43	1427436_at	Info	Six2	sine oculis-related homeobox 2	20472
479	0.0213849	0.503	242.95	324.29	0.75	1426373_at	Info	Ski	ski sarcoma viral oncogene homolog (avian)	20481
625	0.0294217	0.531	127.14	170.62	0.75	1447517_at	Info	Skiv2l2	superkiller viralicidic activity 2-like 2 (S. cerevisiae)	72198
871	0.0479297	0.62	58.13	77.6	0.75	1456914_at	Info	Slc16a4	solute carrier family 16 (monocarboxylic acid transporters), member 4	229699
299	0.0114965	0.434	35.31	45.81	0.77	1436417_at	Info	Slc19a3	solute carrier family 19, member 3	80721
630	0.0299583	0.535	24.77	17.83	1.39	1452031_at	Info	Slc1a3	solute carrier family 1 (glial high affinity glutamate transporter), member 3	20512
507	0.0231428	0.515	20.4	15.82	1.29	1436440_at	Info	Slc25a12	solute carrier family 25 (mitochondrial carrier, Aralar), member 12	78830
889	0.0490532	0.622	19.79	14.07	1.41	1423980_at	Info	Slc25a29	solute carrier family 25 (mitochondrial carrier, palmitoylcarnitine transporter), member 29	214663
269	0.0095199	0.398	98.16	129.51	0.76	1424441_at	Info	Slc27a4	solute carrier family 27 (fatty acid transporter), member 4	26569
471	0.020697	0.494	141.58	181.91	0.78	1424905_a_at	Info	Slc39a11	solute carrier family 39 (metal ion transporter), member 11	69806
182	0.0052891	0.326	75.2	99.54	0.76	1434096_at	Info	Slc4a4	solute carrier family 4 (anion exchanger), member 4	54403
691	0.0342748	0.559	9.82	12.58	0.78	1456519_at	Info	Slc4a8	solute carrier family 4 (anion exchanger), member 8	59033
366	0.0148783	0.455	11.27	15.51	0.73	1433719_at	Info	Slc9a9	solute carrier family 9 (sodium/hydrogen exchanger), member 9	331004
668	0.0330304	0.553	34.11	25.02	1.36	1438160_x_at	Info	Slco4a1	solute carrier organic anion transporter family, member 4a1	108115
710	0.0356588	0.566	18.62	24.11	0.77	1455219_at	Info	Slx1b	SLX1 structure-specific endonuclease subunit homolog B (S. cerevisiae)	75764
138	0.0035874	0.293	275.65	431.68	0.64	1448829_at	Info	Smc6	structural maintenance of chromosomes 6	67241
38	0.0009498	0.267	142.42	218.53	0.65	1422909_at	Info	Smc6	structural maintenance of chromosomes 6	67241
237	0.0081017	0.384	814.26	1246.46	0.65	1448828_at	Info	Smc6	structural maintenance of chromosomes 6	67241
820	0.0436987	0.601	10.18	14.45	0.7	1437701_at	Info	Smcr8	Smith-Magenis syndrome chromosome region, candidate 8 homolog (human)	237782
49	0.0011619	0.267	61.16	90.33	0.68	1424268_at	Info	Smox	spermine oxidase	228608
590	0.0274811	0.521	28.96	20.89	1.39	1416688_at	Info	Snap91	synaptosomal-associated protein 91	20616
728	0.0371584	0.575	2520.38	3165.11	0.8	1419260_a_at	Info	Snrpb	small nuclear ribonucleoprotein B	20638
895	0.0495336	0.624	250.96	115.72	2.17	1437074_at	Info	Snx5	sorting nexin 5	69178
462	0.020315	0.494	322.7	454.3	0.71	1451602_at	Info	Snx6	sorting nexin 6	72183
171	0.0048634	0.319	111.31	78.91	1.41	1418507_s_at	Info	Socs2	suppressor of cytokine signaling 2	216233
16	0.000263	0.185	26.25	16.48	1.59	1423350_at	Info	Socs5	suppressor of cytokine signaling 5	56468
823	0.0439416	0.601	93.4	70.17	1.33	1428471_at	Info	Sorbs1	sorbin and SH3 domain containing 1	20411
227	0.0074574	0.37	82.69	55.96	1.48	1436737_a_at	Info	Sorbs1	sorbin and SH3 domain containing 1	20411
5	3.56e-05	0.0803	119.66	368.03	0.33	1422914_at	Info	Sp5	trans-acting transcription factor 5	64406
154	0.0041394	0.303	226.08	321	0.7	1440519_at	Info	Sp8	trans-acting transcription factor 8	320145
294	0.0108808	0.416	539.98	812.54	0.66	1433648_at	Info	Spag9	sperm associated antigen 9	70834
812	0.0431154	0.599	54.6	69.27	0.79	1430023_at	Info	Spata24	spermatogenesis associated 24	71242
591	0.0275719	0.521	30.46	22.02	1.38	1458440_at	Info	Specc1	sperm antigen with calponin homology and coiled-coil domains 1	432572
74	0.0018954	0.27	194.2	137.37	1.41	1448664_a_at	Info	Speg	SPEG complex locus	11790
261	0.0092283	0.398	13.85	10.05	1.38	1454926_at	Info	Sphkap	SPHK1 interactor, AKAP domain containing	77629
136	0.0035645	0.293	167.28	237.79	0.7	1416627_at	Info	Spint1	serine protease inhibitor, Kunitz type 1	20732
489	0.021921	0.504	19.23	15	1.28	1439034_at	Info	Spn	sialophorin	20737
213	0.0066794	0.352	15.34	11.78	1.3	1422240_s_at	Info	Sprr2h	small proline-rich protein 2H	20762
395	0.0161627	0.461	61.81	37.52	1.65	1420150_at	Info	Spsb1	splA/ryanodine receptor domain and SOCS box containing 1	74646
594	0.0276186	0.521	261.09	204.13	1.28	1436726_s_at	Info	Sptlc1	serine palmitoyltransferase, long chain base subunit 1	268656
770	0.0399468	0.585	503.33	651.49	0.77	1450891_at	Info	Srp19	signal recognition particle 19	66384
616	0.028964	0.529	22.61	17.95	1.26	1457440_at	Info	Sstr4	somatostatin receptor 4	20608
836	0.0450083	0.607	15.79	19.61	0.81	1441216_at	Info	St3gal1	ST3 beta-galactoside alpha-2,3-sialyltransferase 1	20442
135	0.0035617	0.293	14.2	10.14	1.4	1425668_a_at	Info	St3gal4	ST3 beta-galactoside alpha-2,3-sialyltransferase 4	20443
719	0.0363208	0.57	40.94	32.18	1.27	1449078_at	Info	St3gal6	ST3 beta-galactoside alpha-2,3-sialyltransferase 6	54613
661	0.032449	0.552	15.49	19.46	0.8	1439938_at	Info	Stk38	serine/threonine kinase 38	106504
574	0.0264729	0.519	125.98	162.18	0.78	1416553_at	Info	Stra13	stimulated by retinoic acid 13	20892
789	0.0416922	0.593	28.81	22.18	1.3	1423033_at	Info	Stt3a	STT3, subunit of the oligosaccharyltransferase complex, homolog A (S. cerevisiae)	16430
620	0.0291832	0.529	37.66	26.98	1.4	1435058_x_at	Info	Stxbp3a	syntaxin binding protein 3A	20912
447	0.0189256	0.477	19.38	25.29	0.77	1436005_at	Info	Sugp2	SURP and G patch domain containing 2	234373
119	0.0029609	0.278	15.16	27.9	0.54	1434800_at	Info	Sv2b	synaptic vesicle glycoprotein 2 b	64176
61	0.0015978	0.27	22.59	35.92	0.63	1435687_at	Info	Sv2b	synaptic vesicle glycoprotein 2 b	64176
240	0.0082528	0.386	41.73	31.91	1.31	1441906_x_at	Info	Syap1	synapse associated protein 1	67043
404	0.0168199	0.469	22.24	13.89	1.6	1434470_at	Info	Syt13	synaptotagmin XIII	80976
652	0.0318002	0.549	41.96	20.03	2.09	1438130_at	Info	Taf15	TAF15 RNA polymerase II, TATA box binding protein (TBP)-associated factor	70439
291	0.0107165	0.414	25.33	15.87	1.6	1425779_a_at	Info	Tbx1	T-box 1	21380
82	0.0020605	0.27	251.32	133.3	1.89	1453351_at	Info	Tbx20	T-box 20	57246
65	0.0017231	0.27	184.7	309.29	0.6	1449868_at	Info	Tbx6	T-box 6	21389
539	0.0252589	0.519	200.92	157.91	1.27	1449592_at	Info	Tcf15	transcription factor 15	21407
6	4.74e-05	0.0891	43.74	18.69	2.34	1417447_at	Info	Tcf21	transcription factor 21	21412
79	0.0019896	0.27	213.11	307.81	0.69	1433471_at	Info	Tcf7	transcription factor 7, T cell specific	21414
560	0.025889	0.519	381.58	275.13	1.39	1450117_at	Info	Tcf7l1	transcription factor 7 like 1 (T cell specific, HMG box)	21415
76	0.0019199	0.27	13.52	8.24	1.64	1450989_at	Info	Tdgf1	teratocarcinoma-derived growth factor 1	21667
892	0.0493111	0.623	19.19	14.94	1.28	1452264_at	Info	Tenc1	tensin like C1 domain-containing phosphatase	209039
765	0.0397306	0.585	44.72	34.93	1.28	1417482_at	Info	Tex19.1	testis expressed gene 19.1	73679
694	0.0345335	0.561	839.99	596.76	1.41	1436392_s_at	Info	Tfap2c	transcription factor AP-2, gamma	21420
110	0.0027584	0.277	22	13.72	1.6	1452432_at	Info	Tfpi	tissue factor pathway inhibitor	21788
632	0.0301022	0.536	69.71	49.62	1.4	1437463_x_at	Info	Tgfbi	transforming growth factor, beta induced	21810
355	0.0144367	0.455	86.55	65.3	1.33	1418520_at	Info	Tgoln1	trans-golgi network protein	22134
427	0.0179438	0.471	51.82	37.45	1.38	1427055_at	Info	Them4	thioesterase superfamily member 4	75778
546	0.0254352	0.519	63.54	33.22	1.91	1431708_a_at	Info	Tia1	cytotoxic granule-associated RNA binding protein 1	21841
397	0.0163584	0.465	178.67	231.61	0.77	1418057_at	Info	Tiam1	T cell lymphoma invasion and metastasis 1	21844
279	0.0099925	0.404	32.21	53.48	0.6	1418766_s_at	Info	Timd2	T cell immunoglobulin and mucin domain containing 2	171284
576	0.0265787	0.519	42.04	26.7	1.57	1449335_at	Info	Timp3	tissue inhibitor of metalloproteinase 3	21859
619	0.0291509	0.529	96.5	131.11	0.74	1460684_at	Info	Tm7sf2	transmembrane 7 superfamily member 2	73166
199	0.005983	0.337	93.04	65.65	1.42	1423295_at	Info	Tm9sf2	transmembrane 9 superfamily member 2	68059
212	0.0065688	0.349	155.94	210.12	0.74	1423205_at	Info	Tm9sf4	transmembrane 9 superfamily protein member 4	99237
682	0.0334365	0.553	14.16	17.82	0.79	1416033_at	Info	Tmem109	transmembrane protein 109	68539
185	0.0053848	0.328	57.73	38	1.52	1455148_at	Info	Tmem130	transmembrane protein 130	243339
498	0.0224804	0.508	18.79	40.32	0.47	1438698_at	Info	Tmem132c	transmembrane protein 132C	208213
345	0.0137313	0.449	15.69	24.9	0.63	1438697_at	Info	Tmem132c	transmembrane protein 132C	208213
832	0.0448882	0.607	41.63	52.3	0.8	1428956_at	Info	Tmem177	transmembrane protein 177	66343
457	0.0199038	0.49	54.86	35.8	1.53	1422587_at	Info	Tmem45a	transmembrane protein 45a	56277
887	0.0488785	0.621	12.47	10.1	1.23	1420726_x_at	Info	Tmlhe	trimethyllysine hydroxylase, epsilon	192289
794	0.0418477	0.593	95.82	32.76	2.92	1438855_x_at	Info	Tnfaip2	tumor necrosis factor, alpha-induced protein 2	21928
7	6.13e-05	0.0987	77.52	143.75	0.54	1425212_a_at	Info	Tnfrsf19	tumor necrosis factor receptor superfamily, member 19	29820
34	0.00084	0.267	531.34	888.04	0.6	1448147_at	Info	Tnfrsf19	tumor necrosis factor receptor superfamily, member 19	29820
391	0.0159766	0.461	58.77	41.09	1.43	1428660_s_at	Info	Tor3a	torsin family 3, member A	30935
463	0.0203516	0.494	74.67	97.7	0.76	1430889_a_at	Info	Tpmt	thiopurine methyltransferase	22017
757	0.038893	0.579	54.46	69.84	0.78	1417034_at	Info	Trappc6a	trafficking protein particle complex 6A	67091
657	0.0321421	0.552	28.53	22.51	1.27	1426415_a_at	Info	Trim25	tripartite motif-containing 25	217069
343	0.0136816	0.449	725.37	552.91	1.31	1425562_s_at	Info	Trnt1	tRNA nucleotidyl transferase, CCA-adding, 1	70047
487	0.0218692	0.504	20.2	32.03	0.63	1435337_at	Info	Tshz3	teashirt zinc finger family member 3	243931
677	0.0333028	0.553	295.15	411.1	0.72	1460239_at	Info	Tspan13	tetraspanin 13	66109
172	0.0048766	0.319	308.87	231.7	1.33	1415908_at	Info	Tspyl1	testis-specific protein, Y-encoded-like 1	22110
697	0.0347536	0.562	8.52	6.76	1.26	1437877_at	Info	Ttc14	tetratricopeptide repeat domain 14	67120
176	0.0050365	0.321	43.72	69.79	0.63	1435456_at	Info	Ttc28	tetratricopeptide repeat domain 28	209683
621	0.0292079	0.529	36.18	52.73	0.69	1419584_at	Info	Ttc28	tetratricopeptide repeat domain 28	209683
634	0.0301391	0.536	76.97	96.45	0.8	1460077_at	Info	Ttc3	tetratricopeptide repeat domain 3	22129
161	0.0045311	0.316	19.72	27.52	0.72	1440192_at	Info	Ttc39b	tetratricopeptide repeat domain 39B	69863
327	0.0132966	0.449	29.25	22.59	1.29	1421748_a_at	Info	Tubd1	tubulin, delta 1	56427
612	0.0286679	0.528	153.83	200.58	0.77	1434585_at	Info	Tulp4	tubby like protein 4	68842
538	0.0252395	0.519	20.53	32.43	0.63	1436882_at	Info	Ubl5	ubiquitin-like 5	66177
169	0.0047794	0.318	452.8	596.65	0.76	1439482_at	Info	Uhrf1bp1	UHRF1 (ICBP90) binding protein 1	224648
822	0.0439107	0.601	22.33	17.59	1.27	1437134_at	Info	Uqcrq	ubiquinol-cytochrome c reductase, complex III subunit VII	22272
101	0.0024698	0.27	128.64	80.92	1.59	1455812_x_at	Info	Vasn	vasorin	246154
722	0.0365783	0.57	23.94	19.03	1.26	1448600_s_at	Info	Vav3	vav 3 oncogene	57257
662	0.0324757	0.552	21.85	11.77	1.86	1430596_s_at	Info	Vgll3	vestigial like 3 (Drosophila)	73569
423	0.0177193	0.471	147.68	116.29	1.27	1434465_x_at	Info	Vldlr	very low density lipoprotein receptor	22359
242	0.0083549	0.386	38.03	29.1	1.31	1438258_at	Info	Vldlr	very low density lipoprotein receptor	22359
448	0.0190761	0.479	12.6	9.85	1.28	1421715_at	Info	Vmn2r1	vomeronasal 2, receptor 1	56544
148	0.0039854	0.303	18.68	28.18	0.66	1447845_s_at	Info	Vnn1	vanin 1	22361
520	0.0243271	0.519	25.12	19.86	1.26	1422921_at	Info	Vpreb3	pre-B lymphocyte gene 3	22364
705	0.0355081	0.566	18.76	13.29	1.41	1436591_at	Info	Vsig10	V-set and immunoglobulin domain containing 10	231668
128	0.0032216	0.284	46.46	91.97	0.51	1427566_at	Info	Wfikkn1	WAP, FS, Ig, KU, and NTR-containing protein 1	215001
33	0.0007865	0.267	111.2	211.6	0.53	1422602_a_at	Info	Wnt5b	wingless-related MMTV integration site 5B	22419
24	0.0005628	0.244	137.9	227.9	0.61	1439373_x_at	Info	Wnt5b	wingless-related MMTV integration site 5B	22419
440	0.0186652	0.477	31.18	47.68	0.65	1435980_x_at	Info	Wnt6	wingless-related MMTV integration site 6	22420
377	0.015245	0.455	67.2	46.83	1.44	1450418_a_at	Info	Yipf4	Yip1 domain family, member 4	67864
187	0.0054686	0.33	1034.63	787.12	1.31	1435702_s_at	Info	Ywhae	tyrosine 3-monooxygenase/tryptophan 5-monooxygenase activation protein, epsilon polypeptide	22627
640	0.0310304	0.547	19.02	14.61	1.3	1422701_at	Info	Zap70	zeta-chain (TCR) associated protein kinase	22637
747	0.0381944	0.576	27.45	36.98	0.74	1443880_at	Info	Zbtb39	zinc finger and BTB domain containing 39	320080
274	0.0098053	0.402	295.13	224.87	1.31	1418820_s_at	Info	Zcchc10	zinc finger, CCHC domain containing 10	67966
653	0.0318074	0.549	150.21	112.32	1.34	1428431_at	Info	Zcchc24	zinc finger, CCHC domain containing 24	71918
389	0.0158455	0.459	22.82	34.38	0.66	1429642_at	Info	Zfand4	zinc finger, AN1-type domain 4	67492
597	0.0277347	0.521	30.09	42.61	0.71	1420650_at	Info	Zfhx3	zinc finger homeobox 3	11906
687	0.0339621	0.557	62.53	79.74	0.78	1449947_s_at	Info	Zfhx3	zinc finger homeobox 3	11906
333	0.0134427	0.449	41.73	28.13	1.48	1442739_at	Info	Zfp119b	zinc finger protein 119b	240120
293	0.010748	0.414	87.27	67.75	1.29	1428170_at	Info	Zfp180	zinc finger protein 180	210135
787	0.0415649	0.593	28.73	22.52	1.28	1422528_a_at	Info	Zfp36l1	zinc finger protein 36, C3H type-like 1	12192
467	0.0205357	0.494	103.1	67.67	1.52	1421139_a_at	Info	Zfp386	zinc finger protein 386 (Kruppel-like)	56220
130	0.0032922	0.286	66.17	124.49	0.53	1441198_at	Info	Zfp39	zinc finger protein 39	22698
869	0.0477993	0.62	18.05	13.97	1.29	1418362_at	Info	Zfp42	zinc finger protein 42	22702
510	0.0234014	0.516	181.81	130.32	1.4	1419380_at	Info	Zfp423	zinc finger protein 423	94187
435	0.0182506	0.473	89.7	119.38	0.75	1424490_at	Info	Zfp428	zinc finger protein 428	232969
247	0.0085061	0.388	48.5	75.52	0.64	1423836_at	Info	Zfp503	zinc finger protein 503	218820
865	0.0476884	0.62	60.68	40.84	1.49	1424706_at	Info	Zfp51	zinc finger protein 51	22709
872	0.0479977	0.621	186.62	243.5	0.77	1455591_at	Info	Zfp618	zinc fingerprotein 618	72701
675	0.03323	0.553	36.56	52.38	0.7	1440999_at	Info	Zfp697	zinc finger protein 697	242109
203	0.0062689	0.348	422.05	688.84	0.61	1436026_at	Info	Zfp703	zinc finger protein 703	353310
410	0.0172963	0.47	28.03	38.04	0.74	1424550_at	Info	Zfyve27	zinc finger, FYVE domain containing 27	319740
502	0.0228655	0.514	31.08	24.13	1.29	1421301_at	Info	Zic2	zinc finger protein of the cerebellum 2	22772
762	0.0395715	0.585	446.98	312.36	1.43	1438737_at	Info	Zic3	zinc finger protein of the cerebellum 3	22773
68	0.0017786	0.27	293.96	197.71	1.49	1456219_at	Info	Zic5	zinc finger protein of the cerebellum 5	65100
669	0.033086	0.553	173.38	216.83	0.8	1435608_at	Info	Znrf3	zinc and ring finger 3	407821
641	0.0311305	0.548	401.59	504.6	0.8	1449732_at	Info	Zscan21	zinc finger and SCAN domain containing 21	22697
617	0.0290031	0.529	46.93	65.49	0.72	1431259_at	Info	Zscan29	zinc finger SCAN domains 29	99334
394	0.0161183	0.461	43.58	96.07	0.45	1427600_at	Info
325	0.0132215	0.449	36.82	64.73	0.57	1444269_at	Info
60	0.0015271	0.27	26.92	44.88	0.6	1439799_at	Info
205	0.006329	0.348	64.31	106.57	0.6	1430375_a_at	Info
164	0.0045989	0.316	54.68	89.15	0.61	1443201_at	Info
602	0.0278431	0.521	26.76	43.91	0.61	1434962_x_at	Info
10	9.85e-05	0.11	13.4	21.63	0.62	1445949_at	Info
132	0.0035154	0.293	60.33	96.76	0.62	1441177_at	Info
194	0.0057654	0.333	261.79	421.68	0.62	1436398_at	Info
579	0.0266898	0.519	20.47	32.85	0.62	1458738_at	Info
97	0.0023611	0.27	55.01	87.64	0.63	1447147_at	Info
303	0.011846	0.441	78.43	124.13	0.63	1444767_at	Info
504	0.0229895	0.514	70.27	111.09	0.63	1440634_at	Info
335	0.0135467	0.449	61.93	95.24	0.65	1431398_at	Info
347	0.013847	0.45	43.74	67.6	0.65	1440341_at	Info
852	0.046539	0.616	14.45	21.88	0.66	1430379_at	Info
158	0.0044426	0.316	69.3	102.47	0.68	1443513_at	Info
289	0.0106183	0.414	29.66	43.53	0.68	1440026_at	Info
781	0.0413869	0.593	31.1	45.43	0.68	1446158_at	Info
829	0.0445582	0.606	39.4	57.77	0.68	1457141_at	Info
277	0.0099401	0.404	9.1	13.21	0.69	1458886_at	Info
596	0.0277257	0.521	16.85	24.38	0.69	1447375_at	Info
802	0.04243	0.597	57.35	81.68	0.7	1419188_s_at	Info
124	0.0030727	0.278	40.68	57.51	0.71	1456849_at	Info
759	0.0391076	0.581	122.07	171.07	0.71	1440862_at	Info
492	0.0220787	0.505	16.64	23.02	0.72	1452935_at	Info
824	0.0439585	0.601	57.42	80.28	0.72	1442710_at	Info
341	0.0136344	0.449	20.66	28.24	0.73	1457848_at	Info
370	0.0150197	0.455	122.64	167.6	0.73	1446525_at	Info
478	0.0213789	0.503	32.4	44.12	0.73	1447471_at	Info
713	0.0358691	0.567	75.02	102.55	0.73	1459715_at	Info
188	0.0055805	0.333	7.87	10.56	0.74	1446309_at	Info
246	0.0084161	0.386	76.98	104.1	0.74	1431364_a_at	Info
268	0.0095167	0.398	207.21	281.45	0.74	1431228_s_at	Info
319	0.0128898	0.449	15.01	20.32	0.74	1443781_at	Info
473	0.0207518	0.494	13.26	17.96	0.74	1453415_at	Info
883	0.0486978	0.621	68.89	92.86	0.74	1429040_at	Info
200	0.0059853	0.337	18.7	24.83	0.75	1458426_at	Info
241	0.0082711	0.386	14.94	20.01	0.75	1436864_at	Info
252	0.0087629	0.392	16.7	22.14	0.75	1447506_at	Info
272	0.009602	0.398	38.81	51.7	0.75	1447062_at	Info
434	0.0181484	0.471	23.88	31.83	0.75	1442495_at	Info
445	0.0188856	0.477	48.73	64.63	0.75	1444757_at	Info
862	0.0473352	0.619	13.33	17.72	0.75	1443353_at	Info
115	0.0028738	0.278	12.63	16.72	0.76	1444277_at	Info
120	0.0030082	0.278	158.54	207.73	0.76	1423628_s_at	Info
197	0.0059164	0.337	11.17	14.76	0.76	1458179_at	Info
426	0.0178622	0.471	8.97	11.86	0.76	1458585_at	Info
460	0.0200703	0.492	150.05	197.43	0.76	1444998_at	Info
751	0.0384491	0.577	107.46	141.23	0.76	1446592_at	Info
776	0.0406163	0.59	7.73	10.18	0.76	1446934_at	Info
827	0.0444836	0.606	73.34	96.74	0.76	1456933_at	Info
297	0.0112649	0.428	16.23	20.95	0.77	1445618_at	Info
306	0.0122876	0.449	33.49	43.62	0.77	1448010_at	Info
480	0.0214776	0.504	27.38	35.74	0.77	1440824_at	Info
278	0.0099895	0.404	13.19	16.97	0.78	1441670_at	Info
415	0.0174064	0.47	25.17	32.19	0.78	1442183_at	Info
417	0.017504	0.47	14.33	18.4	0.78	1458395_at	Info
420	0.0175585	0.47	57.12	73.57	0.78	1457216_at	Info
558	0.0257761	0.519	12.73	16.35	0.78	1455764_at	Info
674	0.0331888	0.553	22.13	28.31	0.78	1453258_at	Info
756	0.0387207	0.577	40.69	52.43	0.78	1458661_at	Info
899	0.0499001	0.624	72.7	93.52	0.78	1440760_at	Info
465	0.0204556	0.494	10.57	13.37	0.79	1453241_a_at	Info
695	0.0346445	0.562	24.79	31.31	0.79	1422309_a_at	Info
897	0.0498573	0.624	143.55	182.41	0.79	1438177_x_at	Info
623	0.0293165	0.53	32.79	41.22	0.8	1445211_at	Info
735	0.0376532	0.576	275.77	218.53	1.26	1423087_a_at	Info
745	0.0381376	0.576	12.77	10.13	1.26	1447561_at	Info
769	0.0399156	0.585	17.55	13.97	1.26	1442590_at	Info
774	0.0404123	0.589	63.68	49.97	1.27	1439906_at	Info
861	0.0473229	0.619	379.6	298.69	1.27	1423804_a_at	Info
348	0.0139463	0.45	15.44	12.1	1.28	1442102_at	Info
311	0.012474	0.449	12.93	10.05	1.29	1446335_at	Info
285	0.0104336	0.412	36.59	27.92	1.31	1440703_at	Info
438	0.0184409	0.474	28.6	21.69	1.32	1447314_at	Info
155	0.0042459	0.309	18.3	13.73	1.33	1444354_at	Info
466	0.0205178	0.494	9.32	7.03	1.33	1446292_at	Info
760	0.0391675	0.581	17.13	12.93	1.33	1446490_at	Info
271	0.0095862	0.398	26.03	19.42	1.34	1439946_at	Info
740	0.0378416	0.576	15.64	11.65	1.34	1433409_at	Info
186	0.0054254	0.329	26.5	19.68	1.35	1458076_at	Info
571	0.0263734	0.519	16.79	12.28	1.37	1445307_at	Info
624	0.0293301	0.53	63.09	45.32	1.39	1436141_at	Info
454	0.0196076	0.487	25.31	17.7	1.43	1446129_at	Info
257	0.0090566	0.397	31.1	20.7	1.5	1444693_at	Info
295	0.010895	0.416	755.4	487.22	1.55	1434280_at	Info
29	0.0006533	0.244	28.81	18.27	1.58	1457413_at	Info
785	0.0414851	0.593	65.81	41.65	1.58	1424775_at	Info
19	0.0004876	0.244	18.16	11.26	1.61	1456157_at	Info
568	0.0262264	0.519	67.01	40.03	1.67	1455961_at	Info
192	0.0057106	0.333	232.94	134.35	1.73	1436981_a_at	Info
592	0.0275789	0.521	23.71	13	1.82	1442424_at	Info
698	0.0350174	0.564	77.31	40.98	1.89	1447096_at	Info
519	0.0240965	0.519	31.46	16.48	1.91	1442067_at	Info
692	0.0343737	0.56	842.54	437.66	1.93	1417184_s_at	Info
88	0.0021406	0.27	820.91	197.55	4.16	1439002_s_at	Info
