# Supplementary material for: Transcriptional Profiling of Wnt3a Mutants Identifies Sp Transcription Factors as Essential Effectors of the Wnt/β-catenin Pathway in Neuromesodermal Stem Cells
Source: PLoS One. 2014 Jan 24;9(1):e87018. doi: 10.1371/journal.pone.0087018 (PMC3901714; doi:10.1371/journal.pone.0087018)
Supplement: Table S2 — Signal transduction pathway analysis of DEG. (XLS) [file pone.0087018.s005.xls]

## Sheet: Sheet1
Table S2. Signal transduction pathway analysis of DEG.
Pathway	Pathway id	P-value	Adjusted p-value	# Genes (observed)	# Genes (expected)	# Genes (total)	List of observed genes	Gene ids
WINGLESS TYPE	PW_WNT_MUS_MUSCULUS	9.53383e-14	n/a	65	24.8566	469	Ascl2, Fzd4, Ctnnal1, Ptk7, Tbx6, Nrarp, Lgr4, Grem2, Tcf7, Sfrp1, Ror2, Nmi, Zic2, Lef1, Nodal, Tdgf1, Sfrp5, Isl1, Zfp42, Axin2, Otx2, Mixl1, Msx1, Bcl11a, Nkd2, Fzd7, Dock4, Msgn1, Ifitm1, Plagl2, 2610109H07Rik, Fzd8, Sp5, Fgf3, Ovol1, Dact1, Cdx1, Dkk1, Notum, Znrf3, Ddr1, Dkk4, Hesx1, Gbx2, Six2, Tcf15, Satb1, Tcf7l1, Ror1, Cdx4, Nkd1, Csnk1e, Mcc, Wnt6, Cdx2, Irx3, Apcdd1, Zic3, Gata6, Ccdc…	17173, 14366, 54366, 71461, 21389, 67122, 107515, 23893, 21414, 20377, 26564, 64685, 22772, 16842, 18119, 21667, 54612, 16392, 22702, 12006, 18424, 27217, 17701, 14025, 72293, 14369, 238130, 56184, 68713, 54711, 70433, 14370, 64406, 14174, 18426, 59036, 12590, 13380, 77583, 407821, 12305, 234130, 15209, 14472, 20472, 21407, 20230, 21415, 26563, 12592, 93960, 27373, 328949, 22420, 12591, 16373, 49…
BETA CATENIN	PW_BETA CATENIN_MUS_MUSCULUS	2.09598e-08	n/a	42	16.9067	319	Fzd4, Ctnnal1, Lgr4, Grem2, Tcf7, Sfrp1, Ror2, Nmi, Lef1, Isl1, Axin2, Otx2, Bcl11a, Fzd7, Ifitm1, Fzd8, Sp5, Ovol1, Dact1, Dkk1, Notum, Neurog2, Ccnd1, Dkk4, Hesx1, Col1a1, Six2, Satb1, Tcf7l1, Nkd1, Nr5a2, Csnk1e, Mcc, Cdh5, Cdx2, Apcdd1, Zic3, Ccdc80, Runx2, Sp8, Wnt5b, Cited1	14366, 54366, 107515, 23893, 21414, 20377, 26564, 64685, 16842, 16392, 12006, 18424, 14025, 14369, 68713, 14370, 64406, 18426, 59036, 13380, 77583, 11924, 12443, 234130, 15209, 12842, 20472, 20230, 21415, 93960, 26424, 27373, 328949, 12562, 12591, 494504, 22773, 67896, 12393, 320145, 22419, 12705
LYMPHOID ENHANCER BINDING FACTOR 1 (TCF/LEF)	PW_LEF_MUS_MUSCULUS	1.37014e-06	n/a	12	2.27896	43	Nrarp, Tcf7, Sfrp1, Dll1, Lef1, Axin2, Cyld, Ovol1, Cdx1, Ccnd1, Tcf7l1, Fn1	67122, 21414, 20377, 13388, 16842, 12006, 74256, 18426, 12590, 12443, 21415, 14268
NOTCH	PW_NOTCH_MUS_MUSCULUS	0.000699436	n/a	26	13.3028	251	Ascl2, Mesp2, Sept7, Hes5, Ripply2, Tbx6, Nrarp, Adcy8, Bhlhe40, Hes7, Dll1, Lef1, Nodal, Otx2, Notch1, Olig1, Msgn1, Dtx1, Neurog2, Tcf15, Lmo2, Hoxb4, Zfp423, Cdx2, Nr2f2, Aak1	17173, 17293, 235072, 15208, 382089, 21389, 67122, 11514, 20893, 84653, 13388, 16842, 18119, 18424, 18128, 50914, 56184, 14357, 11924, 21407, 16909, 15412, 94187, 12591, 11819, 269774
CYCLIN DEPENDENT KINASE INHIBITOR 1	PW_CDKN1_MUS_MUSCULUS	0.000718791	n/a	14	5.29991	100	Ccnd2, Rhob, Foxo1, Rarb, Atm, Cops5, Cdk6, Map3k5, Pim1, Ccnd1, Klf5, Cdkn1a, Hist1h1c, Ccnb1	12444, 11852, 56458, 218772, 11920, 26754, 12571, 26408, 18712, 12443, 12224, 12575, 50708, 268697
HEDGEHOG	PW_HH_MUS_MUSCULUS	0.00347064	n/a	16	7.57887	143	Fgf15, Rarb, Ntn1, Zic2, Nodal, Isl1, Otx2, Hand2, Msx1, Fgf3, Mtss1, Hoxa13, Neurog2, Dkk4, Fgf4, Hhat	14170, 218772, 18208, 22772, 18119, 16392, 18424, 15111, 17701, 14174, 211401, 15398, 11924, 234130, 14175, 226861
PROTEIN PHOSPHATASE 5	PW_PPP5C_MUS_MUSCULUS	0.005047	n/a	5	1.16598	22	Nr3c1, Map3k5, Fkbp4, Csnk1e, Hist1h1c	14815, 26408, 14228, 27373, 50708
RHOA RAS HOMOLOG	PW_RHOA_MUS_MUSCULUS	0.00577439	n/a	17	8.69185	164	Tgfbi, Plce1, Rhob, Ntn1, Rhoc, Mcf2, S1pr3, Dlc1, Rhod, Ednrb, Ngfr, Efna1, Arhgdib, Vav3, Fn1, Cdh5, Tnfrsf19	21810, 74055, 11852, 18208, 11853, 109904, 13610, 50768, 11854, 13618, 18053, 13636, 11857, 57257, 14268, 12562, 29820
CYCLIN D3	PW_CCND3_MUS_MUSCULUS	0.00617438	n/a	5	1.21898	23	Ccnd2, Cdk6, Rps6kb1, Ccnd1, Cdkn1a	12444, 12571, 72508, 12443, 12575
PAIRED LIKE HOMEODOMAIN 2	PW_PITX2_MUS_MUSCULUS	0.006623	n/a	4	0.794987	15	Ccnd2, Lef1, Nodal, Ccnd1	12444, 16842, 18119, 12443
FIBROBLAST GROWTH FACTOR	PW_FGF_MUS_MUSCULUS	0.00775213	n/a	23	13.4618	254	Mesp2, Ccnd2, Fgf15, Hes5, Fgfr3, Hes7, Nodal, Prl3d1, Isl1, Otx2, Hand2, Msx1, Fgf3, Cdx1, Fgf5, Neurog2, Gbx2, Fgf4, Tfpi, Hoxb4, Runx2, Etv4, Sp8	17293, 12444, 14170, 15208, 14184, 84653, 18119, 18775, 16392, 18424, 15111, 17701, 14174, 12590, 14176, 11924, 14472, 14175, 21788, 15412, 12393, 18612, 320145
NUCLEAR FACTOR OF ACTIVATED T CELLS, CYTOPLASMIC, CALCINEURIN DEPENDENT	PW_NFATC_MUS_MUSCULUS	0.00798729	n/a	13	6.1479	116	Zap70, Cyld, Gpc6, Id2, Cryab, Ptgfr, Nppb, Arhgdib, Fos, Mef2c, Vav3, Pde5a, Wnt6	22637, 74256, 23888, 15902, 12955, 19220, 18158, 11857, 14281, 17260, 57257, 242202, 22420
