# Supplementary material for: Transcriptional Profiling of Wnt3a Mutants Identifies Sp Transcription Factors as Essential Effectors of the Wnt/β-catenin Pathway in Neuromesodermal Stem Cells
Source: PLoS One. 2014 Jan 24;9(1):e87018. doi: 10.1371/journal.pone.0087018 (PMC3901714; doi:10.1371/journal.pone.0087018)
Supplement: Table S3 — Tissue-specific expression patterns associated with DEG. (XLS) [file pone.0087018.s006.xls]

## Sheet: Sheet1
Table S3. Tissue-specific expression patterns associated with DEG.
Tissue	Tissue id	P-value	Adjusted p-value	# Genes (observed)	# Genes (expected)	# Genes (total)	List of observed genes	Gene ids
MESODERM	D008648	3.69637e-26	n/a	85	23.3419	582	Mesp2, Satb2, Fgf15, Hes5, Hoxa3, Fzd4, Ptk7, Adamts20, Tbx6, Nrarp, Lgr4, Rarb, Tcf7, Sfrp1, Ror2, Fgfr3, Hes7, Zic2, Dll1, Lef1, Hoxa5, Nodal, Tdgf1, Prdm1, Isl1, Zfp42, Axin2, Adam33, Otx2, Hand2, Tbx20, Rbp1, Myl2, Notch1, Mixl1, Msx1, Fzd7, Msgn1, Bcor, Ifitm1, Myl7, Lhx9, Plagl1, Map3k7, Fzd8, Efna5, Ywhae, Fgf3, Dact1, Cdx1, Fgf5, Dkk1, Id2, Hoxa13, Gata5, Crabp1, Gbx2, Fgf4, Prtg, Evx1, S…	17293, 212712, 14170, 15208, 15400, 14366, 71461, 223838, 21389, 67122, 107515, 218772, 21414, 20377, 26564, 14184, 84653, 22772, 13388, 16842, 15402, 18119, 21667, 12142, 16392, 22702, 12006, 110751, 18424, 15111, 57246, 19659, 17906, 18128, 27217, 17701, 14369, 56184, 71458, 68713, 17898, 16876, 22634, 26409, 14370, 13640, 22627, 14174, 59036, 12590, 14176, 13380, 15902, 15398, 14464, 12903, 14…
EMBRYONIC STRUCTURES	D004628	1.01233e-17	n/a	136	65.4536	1632	Ascl2, Spint1, Mesp2, Ccnd2, Satb2, Hes5, Hoxa3, Fzd4, Timp3, Ptk7, Adamts20, Plxna2, Ripply2, Ank3, Tbx6, Nrarp, Mllt3, Lgr4, Rictor, Grsf1, Bhlhe40, Rarb, Ttc3, Ndrg1, Sfrp1, Fgfr3, Atm, Fli1, Kcnk3, Ntn1, Sfmbt2, Celsr1, Hsd17b7, Hes7, Zic2, Adcyap1r1, Gjb3, Nrp2, Dll1, G2e3, Lef1, Igdcc3, Hoxa5, Nodal, Tdgf1, Prdm1, Prl3d1, Sfrp5, Isl1, Zfp42, Axin2, Otx2, Hand2, Tbx20, Rbp1, Nf1, Zic5, Cdk6,…	17173, 20732, 17293, 12444, 212712, 15208, 15400, 14366, 21859, 71461, 223838, 18845, 382089, 11735, 21389, 67122, 70122, 107515, 78757, 231413, 20893, 218772, 22129, 17988, 20377, 14184, 11920, 14247, 16527, 18208, 353282, 12614, 15490, 84653, 22772, 11517, 14620, 18187, 13388, 217558, 16842, 19289, 15402, 18119, 21667, 12142, 18775, 54612, 16392, 22702, 12006, 18424, 15111, 57246, 19659, 18015,…
SOMITES	D019170	2.30396e-14	n/a	38	8.90361	222	Mesp2, Hes5, Hoxa3, Ripply2, Tbx6, Nrarp, Rarb, Sfrp1, Hes7, Zic2, Nrp2, Dll1, Lef1, Nodal, Prdm1, Otx2, Notch1, Msx1, Msgn1, Ski, Efna5, Dact1, Cdx1, Id2, Crabp1, Gbx2, Fgf4, Prtg, Tcf15, Vgll3, Hoxb4, Mef2c, Fn1, Wnt6, Gm98, Zic3, Etv4, Wnt5b	17293, 15208, 15400, 382089, 21389, 67122, 218772, 20377, 84653, 22772, 18187, 13388, 16842, 18119, 12142, 18424, 18128, 17701, 56184, 20481, 13640, 59036, 12590, 15902, 12903, 14472, 14175, 235472, 21407, 73569, 15412, 17260, 14268, 22420, 225908, 22773, 18612, 22419
NEURAL CREST	D009432	2.13529e-13	n/a	43	11.9517	298	Tgfbi, Rhob, Fgf15, Hoxa3, Plxna2, Rarb, Ror2, Zic2, Nrp2, Dll1, Lef1, Prdm1, Isl1, Hand2, Nf1, Zic5, Notch1, Msx1, L1cam, Ski, Tfap2c, 2610109H07Rik, Efna5, Dact1, Cdx1, Dkk1, Id2, Ednrb, Hoxb2, Pou3f1, Neurog2, Ngfr, Crabp1, Adam19, Gbx2, 6230427J02Rik, Hoxb3, Mef2c, Fn1, Wnt6, Zic3, Gata6, Etv4	21810, 11852, 14170, 15400, 18845, 218772, 26564, 22772, 18187, 13388, 16842, 12142, 16392, 15111, 18015, 65100, 18128, 17701, 16728, 20481, 21420, 70433, 13640, 59036, 12590, 13380, 15902, 13618, 103889, 18991, 11924, 18053, 12903, 11492, 14472, 68176, 15410, 17260, 14268, 22420, 22773, 14465, 18612
NEURAL TUBE	D054259	1.72259e-11	n/a	41	12.5132	312	Ccnd2, Rhob, Alpl, Fgf15, Hes5, Hoxa3, Ptk7, Tbx6, Rarb, Sfrp1, Fgfr3, Ntn1, Celsr1, Zic2, Adcyap1r1, Dll1, Isl1, Otx2, Tbx20, Rbp1, Zic5, Msx1, Olig1, Shmt1, Ski, Efna5, Fgf3, Cdx1, Ednrb, Neurog2, Crabp1, Gbx2, Prtg, Evx1, Hoxb3, Tcf15, Hoxb4, Wnt6, Cdx2, Btg2, Nr2f2	12444, 11852, 11647, 14170, 15208, 15400, 71461, 21389, 218772, 20377, 14184, 18208, 12614, 22772, 11517, 13388, 16392, 18424, 57246, 19659, 65100, 17701, 50914, 20425, 20481, 13640, 14174, 12590, 13618, 11924, 12903, 14472, 235472, 14028, 15410, 21407, 15412, 22420, 12591, 12227, 11819
STEM CELLS	D013234	1.14191e-09	n/a	66	30.1199	751	Ascl2, Ccnd2, Zscan21, Hes5, Hoxa3, Metrn, Csf1r, Tbx6, Lgr4, Fgfr3, Atm, Zfp503, Dll1, Itgb3, Lef1, Nodal, Tdgf1, Prdm1, Isl1, Zfp42, Axin2, Zfp703, Cdk6, Notch1, Mixl1, Olig1, Bcl11a, Fzd7, Dock4, Ifitm1, Pml, Tfap2c, Plagl1, Fgf3, Dtx1, Ovol1, Pim1, Dkk1, Id2, Pou3f1, Neurog2, Jak2, Ngfr, Fgf4, Cxcl12, Setd8, Sema7a, Six2, Socs2, Hoxb3, Gfra1, Lmo2, Tcf7l1, Hoxb4, Mef2c, Cdh5, Cdkn1a, Wnt6, Tc…	17173, 12444, 22697, 15208, 15400, 70083, 12978, 21389, 107515, 14184, 11920, 218820, 13388, 16416, 16842, 18119, 21667, 12142, 16392, 22702, 12006, 353310, 12571, 18128, 27217, 50914, 14025, 14369, 238130, 68713, 18854, 21420, 22634, 14174, 14357, 18426, 18712, 13380, 15902, 18991, 11924, 16452, 18053, 14175, 20315, 67956, 20361, 20472, 216233, 15410, 14585, 16909, 21415, 15412, 17260, 12562, 12…
ENDODERM	D004707	4.21927e-09	n/a	33	10.4276	260	Hoxa3, Rarb, Sfrp1, Hoxa5, Nodal, Tdgf1, Prdm1, Sfrp5, Isl1, Zfp42, Otx2, Rbp1, Myl2, Mixl1, Myl7, Fzd8, Fgf3, Cdx1, Fgf5, Dkk1, Hoxa13, Klf5, Gata5, Hesx1, Gbx2, Fgf4, Evx1, Mef2c, Nr5a2, Wnt6, Cdx2, Zic3, Gata6	15400, 218772, 20377, 15402, 18119, 21667, 12142, 54612, 16392, 22702, 18424, 19659, 17906, 27217, 17898, 14370, 14174, 12590, 14176, 13380, 15398, 12224, 14464, 15209, 14472, 14175, 14028, 17260, 26424, 22420, 12591, 22773, 14465
NEURAL PLATE	D054258	1.04729e-08	n/a	20	4.37159	109	Ccnd2, Lgr4, Bhlhe40, Rarb, Celsr1, Zic2, Tdgf1, Prdm1, Isl1, Otx2, Msx1, Pcp4, Dkk1, Pou3f1, Hesx1, Gbx2, Fgf4, Prtg, Mef2c, Irx3	12444, 107515, 20893, 218772, 12614, 22772, 21667, 12142, 16392, 18424, 17701, 18546, 13380, 18991, 15209, 14472, 14175, 235472, 17260, 16373
BRANCHIAL REGION	D001934	1.42285e-08	n/a	22	5.33414	133	Satb2, Fgf15, Hoxa3, Rarb, Ror2, Lef1, Nodal, Prdm1, Isl1, Hand2, Msx1, Efna5, Fgf3, Hoxb2, Crabp1, Gbx2, Fgf4, Six2, Hoxb3, Prrx1, Tcf21, Runx2	212712, 14170, 15400, 218772, 26564, 16842, 18119, 12142, 16392, 15111, 17701, 13640, 14174, 103889, 12903, 14472, 14175, 20472, 15410, 18933, 21412, 12393
PRIMITIVE STREAK	D054240	2.86066e-08	n/a	18	3.77	94	Tbx6, Nodal, Tdgf1, Otx2, Mixl1, Fgf3, Dact1, Cdx1, Dkk1, Hesx1, Efna1, Fgf4, Evx1, Cdx4, Nr5a2, Mcc, Zic3, Wnt5b	21389, 18119, 21667, 18424, 27217, 14174, 59036, 12590, 13380, 15209, 13636, 14175, 14028, 12592, 26424, 328949, 22773, 22419
EMBRYONIC STEM CELLS	D053595	9.12148e-08	n/a	44	18.5692	463	Satb2, Foxo1, Alpl, Rarb, Ntn1, Gjb3, Lef1, Nodal, Tdgf1, Prdm1, Zfp42, Myl2, Notch1, Mixl1, L1cam, Nr6a1, Fzd7, Myl7, L1td1, Tfap2c, Pim1, Cdx1, Dkk1, Rps6kb1, Pou3f1, Neurog2, Klf5, Hesx1, Crabp1, Fgf4, Rif1, Tcf7l1, Hoxb4, Mef2c, Cdx4, Nr5a2, Eras, Cdh5, Alcam, Cdx2, Hist1h1c, Zic3, Gata6, 4632428N05Rik	212712, 56458, 11647, 218772, 18208, 14620, 16842, 18119, 21667, 12142, 22702, 17906, 18128, 27217, 16728, 14536, 14369, 17898, 381591, 21420, 18712, 12590, 13380, 72508, 18991, 11924, 12224, 15209, 12903, 14175, 51869, 21415, 15412, 17260, 12592, 26424, 353283, 12562, 11658, 12591, 50708, 22773, 14465, 74048
ECTODERM	D004475	1.83837e-07	n/a	27	8.74318	218	Fgf15, Rarb, Sfrp1, Lef1, Nodal, Tdgf1, Isl1, Zfp42, Otx2, Rbp1, Notch1, Msx1, Pcp4, Tfap2c, Fgf3, Fgf5, Id2, Pou3f1, Neurog2, Hesx1, Gbx2, Fgf4, Evx1, Tcf15, Hoxb4, Wnt6, Gata6	14170, 218772, 20377, 16842, 18119, 21667, 16392, 22702, 18424, 19659, 18128, 17701, 18546, 21420, 14174, 14176, 15902, 18991, 11924, 15209, 14472, 14175, 14028, 21407, 15412, 22420, 14465
RHOMBENCEPHALON	D012249	4.53578e-07	n/a	28	9.70573	242	Fgf15, Hoxa3, Rarb, Fgfr3, Zfp503, Zic2, Isl1, Otx2, Tbx20, Rbp1, Olig1, Hoxc4, Efna5, Fgf3, Lmo1, Cdx1, Hoxb2, Neurog2, Plp1, Crabp1, Gbx2, Hoxb3, Fos, Hoxb4, Irx3, Zic3, Etv4, Sp8	14170, 15400, 218772, 14184, 218820, 22772, 16392, 18424, 57246, 19659, 50914, 15423, 13640, 14174, 109594, 12590, 103889, 11924, 18823, 12903, 14472, 15410, 14281, 15412, 16373, 22773, 18612, 320145
EMBRYONAL CARCINOMA STEM CELLS	D054278	7.89119e-07	n/a	21	6.13627	153	Ccnd2, Rarb, Ntn1, Hoxa5, Tdgf1, Zfp42, Otx2, Nf1, Nr6a1, Tfap2c, Fgf3, Hoxb2, Crabp1, Fgf4, Hoxb3, Fos, Mef2c, Fn1, Zfhx3, Gata6, Etv4	12444, 218772, 18208, 15402, 21667, 22702, 18424, 18015, 14536, 21420, 14174, 103889, 12903, 14175, 15410, 14281, 17260, 14268, 11906, 14465, 18612
TOOTH	D014070	1.79716e-06	n/a	30	11.5907	289	Alpl, Fgf15, Csf1r, Mmp9, Ror2, Nrp2, Dll1, Lef1, Isl1, Fmod, Axin2, Notch1, Msx1, Gfra3, Bcor, Fgf3, Dkk1, Klf5, Ngfr, Crabp1, Col1a1, Fgf4, Arhgap6, Gfra1, Fos, Fn1, Rgs5, Wnt6, Tnfrsf19, Runx2	11647, 14170, 12978, 17395, 26564, 18187, 13388, 16842, 16392, 14264, 12006, 18128, 17701, 14587, 71458, 14174, 13380, 12224, 18053, 12903, 12842, 14175, 11856, 14585, 14281, 14268, 19737, 22420, 29820, 12393
INTERNEURONS	D007395	4.2468e-06	n/a	31	12.7137	317	Ccnd2, Nptx2, Ier3, Ntn1, Efna3, Nrp2, Isl1, Otx2, Olig1, L1cam, Grik3, Plagl1, 2610109H07Rik, Efna5, Gad1, Neurog2, Ngfr, Tnfaip2, Crabp1, Gbx2, Cxcl12, Evx1, Lrp8, Socs2, Satb1, Fos, Gria3, Rapgef5, Nr2f2, Sp8, Nfkbiz	12444, 53324, 15937, 18208, 13638, 18187, 16392, 18424, 50914, 16728, 14807, 22634, 70433, 13640, 14415, 11924, 18053, 21928, 12903, 14472, 20315, 14028, 16975, 216233, 20230, 14281, 53623, 217944, 11819, 320145, 80859
LIMB BUDS	D018878	6.44999e-06	n/a	22	7.53999	188	Rarb, Fgfr3, Lef1, Prdm1, Isl1, Hand2, Rbp1, Msx1, Lhx9, Tfap2c, Hoxa13, Crabp1, Fgf4, Evx1, Tcf15, Prrx1, Fn1, Wnt6, Runx2, Nr2f2, Etv4, Sp8	218772, 14184, 16842, 12142, 16392, 15111, 19659, 17701, 16876, 21420, 15398, 12903, 14175, 14028, 21407, 18933, 14268, 22420, 12393, 11819, 18612, 320145
EXTREMITIES	D005121	1.00064e-05	n/a	40	19.2912	481	Hoxa3, Dmd, Dclre1b, Rarb, Ror2, Fgfr3, Slc4a4, Zfp503, Igdcc3, Prl3d1, Isl1, Hand2, Rbp1, Nf1, Zic5, Notch1, Msx1, Fzd7, Lhx9, Efna5, Fgf5, Dkk1, Pkdcc, Hoxa13, Ngfr, Tnfaip2, Crabp1, Fgf4, Cxcl12, Evx1, Six2, Tcf15, Prrx1, Wnt6, Zic3, Runx2, Nr2f2, Etv4, Sp8, Wnt5b	15400, 13405, 140917, 218772, 26564, 14184, 54403, 218820, 19289, 18775, 16392, 15111, 19659, 18015, 65100, 18128, 17701, 14369, 16876, 13640, 14176, 13380, 106522, 15398, 18053, 21928, 12903, 14175, 20315, 14028, 20472, 21407, 18933, 22420, 22773, 12393, 11819, 18612, 320145, 22419
CEREBELLUM	D002531	1.41483e-05	n/a	52	28.2349	704	Ccnd2, Zscan21, Atp1b2, Nptx2, Fzd4, Ank1, Sstr4, Atm, Dpysl4, Slc4a4, Ntn1, Zic2, Adcyap1r1, Kcna2, Otx2, Uqcrq, Pcp4, L1cam, Gfra3, Atxn10, Rb1cc1, Pde4b, Plagl1, Ywhae, Mtss1, Ednrb, Gad1, Pou3f1, Ngfr, Plp1, Crabp1, Acp2, Gbx2, Lrp8, Gulp1, Aldoc, Fos, Mef2c, Slc1a3, Zfp423, Gria3, Mcc, Vldlr, Vav3, Sgce, Nefl, Pde5a, Rcan2, Zic3, Nr2f2, Ebf2, Pabpc1	12444, 22697, 11932, 53324, 14366, 11733, 20608, 11920, 26757, 54403, 18208, 22772, 11517, 16490, 18424, 22272, 18546, 16728, 14587, 54138, 12421, 18578, 22634, 22627, 211401, 13618, 14415, 18991, 18053, 18823, 12903, 11432, 14472, 16975, 70676, 11676, 14281, 17260, 20512, 94187, 53623, 328949, 22359, 57257, 20392, 18039, 242202, 53901, 22773, 11819, 13592, 18458
CHICK EMBRYO	D002642	1.52435e-05	n/a	23	8.54265	213	Hoxa3, Rarb, Fgfr3, Nrp2, Nodal, Isl1, Otx2, Hand2, Tbx20, Rbp1, Msx1, Efna5, Fgf3, Ngfr, Crabp1, Gbx2, Fgf4, Prtg, Itga8, Hoxb3, Tcf15, Fn1, Alcam	15400, 218772, 14184, 18187, 18119, 16392, 18424, 15111, 57246, 19659, 17701, 13640, 14174, 18053, 12903, 14472, 14175, 235472, 241226, 15410, 21407, 14268, 11658
TROPHOBLASTS	D014327	3.25806e-05	n/a	41	21.0157	524	Ascl2, Spint1, Ada, Timp3, Prl2a1, Csf1r, Mmp9, Ndrg1, Ntn1, Gjb3, Nodal, Prl3d1, Zfp42, Cav1, Nr6a1, Serpinb9, Tfap2c, Prl8a2, Pappa, Dkk1, Id2, Ednrb, Lipc, Slc27a4, Ptgfr, Efna1, Fgf4, Prl5a1, Cxcl12, Adm, Hsd11b1, Tcf7l1, Cts8, H2-Bl, Fn1, Cdh5, Cdx2, Hlx, Prl3c1, Nr2f2, Cited1	17173, 20732, 11486, 21859, 56635, 12978, 17395, 17988, 18208, 14620, 18119, 18775, 22702, 12389, 14536, 20723, 21420, 13529, 18491, 13380, 15902, 13618, 15450, 26569, 19220, 13636, 14175, 28078, 20315, 11535, 15483, 21415, 56094, 14963, 14268, 12562, 12591, 15284, 27372, 11819, 12705
GERM LAYERS	D005855	3.37785e-05	n/a	17	5.49457	137	Nodal, Tdgf1, Prdm1, Zfp42, Otx2, Fzd7, Fgf3, Cdx1, Fgf5, Dkk1, Gbx2, Fgf4, Prtg, Hoxb4, Nr5a2, Cdx2, Gata6	18119, 21667, 12142, 22702, 18424, 14369, 14174, 12590, 14176, 13380, 14472, 14175, 235472, 15412, 26424, 12591, 14465
PROSENCEPHALON	D016548	4.23848e-05	n/a	37	18.4088	459	Hes5, Adcy8, Nr3c1, Ntn1, Irgm1, Zic2, Adcyap1r1, Nrp2, Nodal, Tdgf1, Otx2, Zic5, Notch1, Olig1, Tfap2c, 2610109H07Rik, Fgf3, Lmo1, Dact1, Dkk1, Gad1, Pou3f1, Neurog2, Ngfr, Dkk4, Hesx1, Gbx2, Lrp8, Lmo2, Ppp1r9a, Fos, Slc1a3, Vldlr, Irx3, Zic3, Tnfrsf19, Rapgef5	15208, 11514, 14815, 18208, 15944, 22772, 11517, 18187, 18119, 21667, 18424, 65100, 18128, 50914, 21420, 70433, 14174, 109594, 59036, 13380, 14415, 18991, 11924, 18053, 234130, 15209, 14472, 16975, 16909, 243725, 14281, 20512, 22359, 16373, 22773, 29820, 217944
AXONS	D001369	7.63071e-05	n/a	48	27.0317	674	Plxnd1, Satb2, Sept7, Efna4, Plxna2, Ank3, Ntn1, Efna3, Zic2, Camk1g, Nrp2, Kcna2, Klf7, Isl1, Pcp4, L1cam, Fzd7, Gfra3, Tiam1, Raph1, Lhx9, 2610109H07Rik, Efna5, Ywhae, Zfyve27, Gad1, Pou3f1, Neurog2, Ngfr, Tnfaip2, Plp1, Crabp1, Gbx2, Evx1, Sema7a, Gulp1, Aldoc, Clstn1, Fkbp4, Vldlr, Vav3, Nefl, Ablim1, Alcam, Mapk8ip1, Zic3, Tnfrsf19, Nfkbiz	67784, 212712, 235072, 13639, 18845, 11735, 18208, 13638, 22772, 215303, 18187, 16490, 93691, 16392, 18546, 16728, 14369, 14587, 21844, 77300, 16876, 70433, 13640, 22627, 319740, 14415, 18991, 11924, 18053, 21928, 18823, 12903, 14472, 14028, 20361, 70676, 11676, 65945, 14228, 22359, 57257, 18039, 226251, 11658, 19099, 22773, 29820, 80859
STROMAL CELLS	D017154	8.53246e-05	n/a	33	16.203	404	Tgfbi, Vnn1, Foxo1, Timp3, Csf1r, Mmp9, Sfrp1, Fgfr3, Ifih1, Dll1, Rbp1, Cav1, Notch1, Hoxc4, Ifitm1, Prl8a2, Fgf3, Pappa, Dkk1, Ptgfr, Adam19, Cxcl12, Trim25, Gfra1, Hsd11b1, Hoxb4, Cyp7b1, Fn1, Tcf21, Alcam, Prl3c1, Runx2, Etv4	21810, 22361, 56458, 21859, 12978, 17395, 20377, 14184, 71586, 13388, 19659, 12389, 18128, 15423, 68713, 13529, 14174, 18491, 13380, 19220, 11492, 20315, 217069, 14585, 15483, 15412, 13123, 14268, 21412, 11658, 27372, 12393, 18612
ENDOCARDIUM	D004699	9.09517e-05	n/a	10	2.32617	58	Entpd1, Isl1, Tbx20, Myl2, Notch1, Tnfaip2, Gata5, Tfpi, Cdh5, Irx3	12495, 16392, 57246, 17906, 18128, 21928, 14464, 21788, 12562, 16373
HEMATOPOIETIC STEM CELLS	D006412	0.000138455	n/a	27	12.4731	311	Spn, Ada, Csf1r, Sfrp1, Atm, Fli1, Irgm1, Dll1, Tdgf1, Notch1, Bcl11a, Hoxc4, Cda, Rb1cc1, Pml, Id2, Hoxb2, Jak2, Cxcl12, Hoxb3, Lmo2, Hoxb4, Cdx4, Cdkn1a, Alcam, Btg2, Ebf2	20737, 11486, 12978, 20377, 11920, 14247, 15944, 13388, 21667, 18128, 14025, 15423, 72269, 12421, 18854, 15902, 103889, 16452, 20315, 15410, 16909, 15412, 12592, 12575, 11658, 12227, 13592
SKELETON	D012863	0.000144618	n/a	22	9.22446	230	Foxo1, Alpl, Epb4.1, Dmd, Ank1, Ank3, Nrarp, Sfrp1, Ror2, Fgfr3, Hes7, Dll1, Hoxa5, Nf1, Msx1, Cdx1, Dkk1, Hoxa13, Tcf15, Mef2c, Zic3, Runx2	56458, 11647, 269587, 13405, 11733, 11735, 67122, 20377, 26564, 14184, 84653, 13388, 15402, 18015, 17701, 12590, 13380, 15398, 21407, 17260, 22773, 12393
EPITHELIUM	D004848	0.000144838	n/a	57	34.7722	867	Spint1, Ccnd2, Rhob, Hes5, Timp3, Mfge8, Ptk7, Sstr4, Rarb, Ndrg1, Sfrp1, Fgfr3, Clcn2, Ifih1, Gjb3, Lef1, Hoxa5, Tdgf1, Gbp2, Isl1, Prkch, Axin2, Otx2, Hand2, Rbp1, Notch1, Msx1, Cyld, Lrig3, Pip, Tiam1, Bcor, Tfap2c, Fgf3, Pim1, Cdx1, Id2, Ccnd1, Klf5, Gata5, Ddr1, Crabp1, Adam19, Fgf4, Galnt10, Gfra1, S100a9, Mcc, Vav3, Cdkn1a, Wnt6, Alcam, Cdx2, Gata6, Etv4, Ccnb1, Wnt5b	20732, 12444, 11852, 15208, 21859, 17304, 71461, 20608, 218772, 17988, 20377, 14184, 12724, 71586, 14620, 16842, 15402, 21667, 14469, 16392, 18755, 12006, 18424, 15111, 19659, 18128, 17701, 74256, 320398, 18716, 21844, 71458, 21420, 14174, 18712, 12590, 15902, 12443, 12224, 14464, 12305, 12903, 11492, 14175, 171212, 14585, 20202, 328949, 57257, 12575, 22420, 11658, 12591, 14465, 18612, 268697, 22…
DENTAL ENAMEL	D003743	0.000201534	n/a	14	4.61223	115	Foxo1, Alpl, Fgf15, Slc4a4, Lef1, Msx1, Fgf3, Dact1, Dkk1, Klf5, Fgf4, Arhgap6, Cdkn1a, Runx2	56458, 11647, 14170, 54403, 16842, 17701, 14174, 59036, 13380, 12224, 14175, 11856, 12575, 12393
TELENCEPHALON	D013687	0.000202977	n/a	18	6.9384	173	Fgf15, Hes5, Rarb, Fgfr3, Ntn1, Nrp2, Dll1, Isl1, Otx2, Notch1, 2610109H07Rik, Efna5, Pou3f1, Neurog2, Lrp8, Vldlr, Nr2f2, Sp8	14170, 15208, 218772, 14184, 18208, 18187, 13388, 16392, 18424, 18128, 70433, 13640, 18991, 11924, 16975, 22359, 11819, 320145
MAMMARY GLANDS, HUMAN	D042361	0.000203525	n/a	34	17.6869	441	Ccnd2, Timp3, Mfge8, Csf1r, Rarb, Nr3c1, Ntn1, Adcyap1r1, Nrp2, Lef1, Hoxa5, Tdgf1, Rbp1, Cav1, Nf1, Msx1, Pip, Tfap2c, Fgf3, Id2, Ccnd1, Jak2, Ddr1, Dkk4, Fgf4, Hrasls, Six2, Socs2, Trim25, Btg2, Ccdc80, Etv4, Wnt5b, Cited1	12444, 21859, 17304, 12978, 218772, 14815, 18208, 11517, 18187, 16842, 15402, 21667, 19659, 12389, 18015, 17701, 18716, 21420, 14174, 15902, 12443, 16452, 12305, 234130, 14175, 27281, 20472, 216233, 217069, 12227, 67896, 18612, 22419, 12705
FORELIMB	D005552	0.000213199	n/a	13	4.09085	102	Zfp503, Hoxa5, Prdm1, Isl1, Hand2, Msx1, Efna5, Dkk1, Hoxa13, Tnfaip2, Fgf4, Prrx1, Sp8	218820, 15402, 12142, 16392, 15111, 17701, 13640, 13380, 15398, 21928, 14175, 18933, 320145
CARTILAGE	D002356	0.000219481	n/a	32	16.3233	407	Alpl, Hes5, Fzd4, Timp3, Mmp9, Cpxm1, Lgr4, Bhlhe40, Ror2, Fgfr3, Col27a1, Mxi1, Fmod, Notch1, Msx1, Rb1cc1, Serpinb9, Map3k7, Pcolce2, Dkk1, Hoxa13, Hoxb2, Klf5, Col1a1, Fgf4, Chst15, S100a9, Fn1, Alcam, Ccdc80, Runx2, Wnt5b	11647, 15208, 14366, 21859, 17395, 56264, 107515, 20893, 26564, 14184, 373864, 17859, 14264, 18128, 17701, 12421, 20723, 26409, 76477, 13380, 15398, 103889, 12224, 12842, 14175, 77590, 20202, 14268, 11658, 67896, 12393, 22419
DECIDUA	D003656	0.000228873	n/a	19	7.62021	190	Foxo1, Alpl, Ada, Timp3, Csf1r, Mmp9, Nodal, Prl3d1, Hand2, S1pr3, Prl8a2, Pappa, Dkk1, Lipc, Ptgfr, Hrasls, Cxcl12, Hsd11b1, Prl3c1	56458, 11647, 11486, 21859, 12978, 17395, 18119, 18775, 15111, 13610, 13529, 18491, 13380, 15450, 19220, 27281, 20315, 15483, 27372
NIH 3T3 CELLS	D041681	0.000243134	n/a	25	11.5506	288	Rhob, Csf1r, Adcyap1r1, Gbp2, Mcf2, Acp1, Cav1, Map3k5, Nr6a1, Pml, Ywhae, Fgf3, Pim1, Rps6kb1, Ccnd1, Cryab, Col1a1, Ptgfr, Fgf4, Fos, Vav3, Cdkn1a, Mapk8ip1, Gata6, Ccnb1	11852, 12978, 11517, 14469, 109904, 11431, 12389, 26408, 14536, 18854, 22627, 14174, 18712, 72508, 12443, 12955, 12842, 19220, 14175, 14281, 57257, 12575, 19099, 14465, 268697
EMBRYOID BODIES	D058732	0.000253835	n/a	17	6.45712	161	Zfp42, Myl2, Mixl1, Msx1, Myl7, Fgf3, Cdx1, Fgf5, Dkk1, Itga8, Hoxb4, Mef2c, Slc1a3, Fn1, Cdh5, Cdx2, Gata6	22702, 17906, 27217, 17701, 17898, 14174, 12590, 14176, 13380, 241226, 15412, 17260, 20512, 14268, 12562, 12591, 14465
KERATINOCYTES	D015603	0.000307431	n/a	50	30.2402	754	Lamb3, Tgfbi, Plce1, Ccnd2, Rhob, Epb4.1, Ank1, Mmp9, Lgr4, Ier3, Padi3, Bhlhe40, Rarb, Fgfr3, Gpnmb, Ifih1, Gjb3, Lef1, Hoxa5, Prkch, Zfp42, Lad1, Rbp1, Oas2, Nf1, Cdk6, Notch1, Map3k5, Hoxc4, Tiam1, Map3k7, Pim1, Id2, Il13ra1, Pou3f1, Ccnd1, Klf5, Slc27a4, Crabp1, Coro2a, Sema7a, Agpat9, S100a9, Ripk3, Fn1, Cdkn1a, 1600029D21Rik, Krtdap, Sbsn, Nfkbiz	16780, 21810, 74055, 12444, 11852, 269587, 11733, 17395, 107515, 15937, 18601, 20893, 218772, 14184, 93695, 71586, 14620, 16842, 15402, 18755, 22702, 16763, 19659, 246728, 18015, 12571, 18128, 26408, 15423, 21844, 26409, 18712, 15902, 16164, 18991, 12443, 12224, 26569, 12903, 107684, 20361, 231510, 20202, 56532, 14268, 12575, 76509, 64661, 282619, 80859
HEART VENTRICLES	D006352	0.000379892	n/a	18	7.29935	182	Ada, Dmd, Mmp9, Adcyap1r1, Kcna2, Isl1, Hand2, Tbx20, Myl2, Ednrb, Tnfaip2, Nppb, Adm, Fos, Mef2c, Vldlr, Pde5a, Dock11	11486, 13405, 17395, 11517, 16490, 16392, 15111, 57246, 17906, 13618, 21928, 18158, 11535, 14281, 17260, 22359, 242202, 75974
NERVOUS SYSTEM	D009420	0.000410036	n/a	40	22.8606	570	Hes5, Metrn, Ank1, Acot7, Ttc3, Ror2, Atm, Dpysl4, Ntn1, Adcyap1r1, Nrp2, Dll1, Igdcc3, Klf7, Isl1, Nf1, Nav2, Notch1, Msx1, Pcp4, L1cam, Nr6a1, Gfra3, Efna5, Id2, Neurog2, Ngfr, Plp1, Sema7a, Hoxb3, Gfra1, Mef2c, Ror1, Slc1a3, Fkbp4, Nefl, Alcam, Rtn4rl1, Apcdd1, Tnfrsf19	15208, 70083, 11733, 70025, 22129, 26564, 11920, 26757, 18208, 11517, 18187, 13388, 19289, 93691, 16392, 18015, 78286, 18128, 17701, 18546, 16728, 14536, 14587, 13640, 15902, 11924, 18053, 18823, 20361, 15410, 14585, 17260, 26563, 20512, 14228, 18039, 11658, 237847, 494504, 29820
GIANT CELLS	D015726	0.000493271	n/a	20	8.74318	218	Ascl2, Csf1r, Mmp9, Gjb3, Nodal, Prl3d1, Nf1, Pip, Pml, Tfap2c, Prl8a2, Id2, Ccnd1, Lipc, Fgf4, Cxcl12, S100a9, Cts8, Cdkn1a, Ccnb1	17173, 12978, 17395, 14620, 18119, 18775, 18015, 18716, 18854, 21420, 13529, 15902, 12443, 15450, 14175, 20315, 20202, 56094, 12575, 268697
TRUNCUS ARTERIOSUS	D014338	0.000603725	n/a	3	0.200532	5	Tdgf1, Isl1, Fn1	21667, 16392, 14268
SUBCLAVIAN ARTERY	D013348	0.000603725	n/a	3	0.200532	5	Nf1, Bcl11a, Adm	18015, 14025, 11535
PLURIPOTENT STEM CELLS	D039904	0.000705461	n/a	10	2.96787	74	Ror2, Prdm1, Zfp42, Bcl11a, Tfap2c, Fgf4, Cxcl12, Rif1, Cdx2, Tex19.1	26564, 12142, 22702, 14025, 21420, 14175, 20315, 51869, 12591, 73679
NEUROGLIA	D009457	0.000800763	n/a	33	18.3286	457	Hes5, Atp1b2, Dmd, Metrn, Fgfr3, Ranbp2, Slc4a4, Ifih1, Nf1, Notch1, L1cam, Ptprb, Gfra3, Grik3, Rb1cc1, Plagl1, Map3k7, Dtx1, Ednrb, Pou3f1, Neurog2, Ngfr, Plp1, Cryab, Epb4.1l2, Lrp8, Gulp1, Gfra1, Slc1a3, Gria3, Vldlr, Nefl, Tnfrsf19	15208, 11932, 13405, 70083, 14184, 19386, 54403, 71586, 18015, 18128, 16728, 19263, 14587, 14807, 12421, 22634, 26409, 14357, 13618, 18991, 11924, 18053, 18823, 12955, 13822, 16975, 70676, 14585, 20512, 53623, 22359, 18039, 29820
DIENCEPHALON	D004027	0.00103959	n/a	14	5.41436	135	Fgf15, Fgfr3, Ntn1, Otx2, Msx1, Olig1, L1cam, Lhx9, Fgf3, Hesx1, Plp1, Gbx2, Fos, Slc1a3	14170, 14184, 18208, 18424, 17701, 50914, 16728, 16876, 14174, 15209, 18823, 14472, 14281, 20512
PLACENTA	D010920	0.00104187	n/a	42	25.5477	637	Ascl2, Spint1, Alpl, Ada, Timp3, Prl7a1, Csf1r, Lgr4, Ndrg1, Nr3c1, Ntn1, Adcyap1r1, Gjb3, Cops5, Prl3d1, Rbp1, Cda, Nr6a1, Shmt1, Prl8a9, Serpinb9, Tfap2c, Plagl1, Prl8a2, Pappa, Ednrb, Klf5, Lipc, Slc27a4, Ptgfr, Trim25, Adm, Hsd11b1, Slco4a1, Tfpi, H2-Bl, Cdh5, 1600029D21Rik, Itih5, Tex19.1, Hlx, Cited1	17173, 20732, 11647, 11486, 21859, 19113, 12978, 107515, 17988, 14815, 18208, 11517, 14620, 26754, 18775, 19659, 72269, 14536, 20425, 67310, 20723, 21420, 22634, 13529, 18491, 13618, 12224, 15450, 26569, 19220, 217069, 11535, 15483, 108115, 21788, 14963, 12562, 76509, 209378, 73679, 15284, 12705
TOOTH, DECIDUOUS	D014094	0.00121357	n/a	5	0.842233	21	Alpl, Mmp9, Ngfr, Cxcl12, Runx2	11647, 17395, 18053, 20315, 12393
OLFACTORY BULB	D009830	0.0012164	n/a	23	11.4704	286	Nptx2, Sstr4, Ntn1, Nrp2, Klf7, Isl1, Pcp4, L1cam, Ski, 2610109H07Rik, Efna5, Gad1, Neurog2, Ngfr, Lrp8, Sema7a, Gfra1, Fos, Slc1a3, Sgce, Atp10a, Tnfrsf19, Sp8	53324, 20608, 18208, 18187, 93691, 16392, 18546, 16728, 20481, 70433, 13640, 14415, 11924, 18053, 16975, 20361, 14585, 14281, 20512, 20392, 11982, 29820, 320145
OSTEOBLASTS	D010006	0.00124053	n/a	35	20.3339	507	Satb2, Foxo1, Alpl, Lgr4, Grem2, Tcf7, Sfrp1, Ror2, Fgfr3, Gpnmb, Lef1, Fmod, Axin2, Hand2, Nf1, Cdk6, Notch1, Msx1, Ifitm1, Ggps1, Map3k7, Pappa, Dkk1, Col1a1, Adam19, Cxcl12, Trim25, Hsd11b1, Fos, Fn1, Rcan2, Alcam, Runx2, Nr2f2, Ebf2	212712, 56458, 11647, 107515, 23893, 21414, 20377, 26564, 14184, 93695, 16842, 14264, 12006, 15111, 18015, 12571, 18128, 17701, 68713, 14593, 26409, 18491, 13380, 12842, 11492, 20315, 217069, 15483, 14281, 14268, 53901, 11658, 12393, 11819, 13592
OLIGODENDROGLIA	D009836	0.00135515	n/a	27	14.4383	360	Hes5, Hdac11, Fgfr3, Dpysl4, Ntn1, Kcna2, Nf1, Notch1, Olig1, Grik3, Sema4f, Dtx1, Id2, Pou3f1, Ngfr, Ddr1, Plp1, Cryab, Timd2, Epb4.1l2, S1pr5, Slc1a3, Gria3, Vldlr, Nefl, Gm98, Tnfrsf19	15208, 232232, 14184, 26757, 18208, 16490, 18015, 18128, 50914, 14807, 20355, 14357, 15902, 18991, 18053, 12305, 18823, 12955, 171284, 13822, 94226, 20512, 53623, 22359, 18039, 225908, 29820
B LYMPHOCYTES	D001402	0.00137443	n/a	52	33.9701	847	Ccnd2, Spn, Efna4, Bhlhe40, Fli1, Entpd1, Plcl2, Dll1, Cyba, Lef1, Zap70, Prdm1, Plcg2, Cmtm7, Cdk6, Notch1, Mixl1, Cyld, Hoxc4, Cda, Ifitm1, Ifi47, Rftn1, Map3k7, Cd83, Efna5, Mtss1, Dtx1, Pim1, Id2, Il13ra1, Ccnd1, Plekha1, Dock10, Timd2, Chst15, Cxcl12, Tia1, Stra13, Lmo2, Dapk1, Zfp36l1, Vpreb3, Ror1, Zfp423, Vav3, Ldoc1, Il2rg, Igf2bp3, Elk3, Nfkbiz, Ebf2	12444, 20737, 13639, 20893, 14247, 12495, 224860, 13388, 13057, 16842, 22637, 12142, 234779, 102545, 12571, 18128, 27217, 74256, 15423, 72269, 68713, 15953, 76438, 26409, 12522, 13640, 211401, 14357, 18712, 15902, 16164, 12443, 101476, 210293, 171284, 77590, 20315, 21841, 20892, 16909, 69635, 12192, 22364, 26563, 94187, 57257, 434784, 16186, 140488, 13713, 80859, 13592
FEATHERS	D005241	0.00147196	n/a	7	1.72457	43	Rhob, Fgfr3, Notch1, Msx1, Fgf4, Fn1, Wnt6	11852, 14184, 18128, 17701, 14175, 14268, 22420
DENTAL PAPILLA	D003771	0.00150465	n/a	6	1.2834	32	Msx1, Fgf3, Crabp1, Fn1, Wnt6, Runx2	17701, 14174, 12903, 14268, 22420, 12393
BONE MARROW	D001853	0.00185544	n/a	37	22.3793	558	Ccnd2, Spn, Ada, Tpmt, Ptk7, Prl7a1, Csf1r, Sfrp1, Fgfr3, Fcna, Dll1, Itgb3, Zap70, Mxi1, Prdm1, Cdk6, Notch1, Mixl1, Bcl11a, Cda, Pml, Pim1, Dkk1, Ccnd1, Jak2, Cxcl12, Tia1, Hoxb3, Mafg, Lmo2, Dapk1, Vpreb3, Hoxb4, Cdx4, Alcam, Il2rg, Runx2	12444, 20737, 11486, 22017, 71461, 19113, 12978, 20377, 14184, 14133, 13388, 16416, 22637, 17859, 12142, 12571, 18128, 27217, 14025, 72269, 18854, 18712, 13380, 12443, 16452, 20315, 21841, 15410, 17134, 16909, 69635, 22364, 15412, 12592, 11658, 16186, 12393
SPINE	D013131	0.00196479	n/a	26	14.0773	351	Mesp2, Sept7, Tbx6, Nrarp, Fgfr3, Efna3, Hoxa5, Nf1, Nr6a1, Tiam1, Efna5, Ywhae, Dact1, Dkk1, Col1a1, Efna1, Sema7a, Tcf15, Ppp1r9a, Mef2c, Prrx1, Cdc42ep3, Cdx2, Zic3, Runx2, Aak1	17293, 235072, 21389, 67122, 14184, 13638, 15402, 18015, 14536, 21844, 13640, 22627, 59036, 13380, 12842, 13636, 20361, 21407, 243725, 17260, 18933, 260409, 12591, 22773, 12393, 269774
PERIPHERAL NERVES	D010525	0.00200128	n/a	19	9.10414	227	Ascl2, Dmd, Ank3, Ndrg1, Slc4a4, Ntn1, Nav1, Nrp2, Kcna2, Nf1, L1cam, Pou3f1, Ngfr, Tnfaip2, Plp1, Gfra1, Fn1, Cdh5, Ebf2	17173, 13405, 11735, 17988, 54403, 18208, 215690, 18187, 16490, 18015, 16728, 18991, 18053, 21928, 18823, 14585, 14268, 12562, 13592
NEURONS	D009474	0.0020544	n/a	83	61.0419	1522	Satb2, Zscan21, Sept7, Nap1l2, Atp1b2, Nptx2, Metrn, Sstr4, Samd4, Acot7, Ank3, Adcy8, Itsn1, Dpysl4, Clcn2, Kcnk3, Ntn1, Zfp503, Efna3, Adcyap1r1, Camk1g, Nav1, Nrp2, Kcna2, Isl1, Klhl24, Otx2, Cmtm7, Hand2, Nav2, Map3k5, Pcp4, L1cam, Ptprb, Gfra3, Dock4, Grik3, Sema4f, Scn2b, Lhx9, Efna5, Ubl5, Calm3, Slc25a12, Gad1, Pou3f1, Neurog2, Ngfr, Tnfaip2, Cryab, Camkk2, Chst15, Lypd6, Lrp8, Socs2, Gul…	212712, 22697, 235072, 17954, 11932, 53324, 70083, 20608, 74480, 70025, 11735, 11514, 16443, 26757, 12724, 16527, 18208, 218820, 13638, 11517, 215303, 215690, 18187, 16490, 16392, 75785, 18424, 102545, 15111, 78286, 26408, 18546, 16728, 19263, 14587, 238130, 14807, 20355, 72821, 16876, 13640, 66177, 12315, 78830, 14415, 18991, 11924, 18053, 21928, 12955, 207565, 77590, 320343, 16975, 216233, 7067…
MYOBLASTS	D032446	0.0022342	n/a	35	21.0558	525	Foxo1, Dmd, Tshz3, Csf1r, Rictor, Ranbp2, Tdgf1, Spag9, Acp1, S1pr3, Cdk6, Notch1, Msx1, Map3k5, Rb1cc1, Ski, Map3k7, Mbnl2, Pappa, Id2, Rps6kb1, Hoxa13, Ccnd1, Adam19, Tcf15, Zfp36l1, Mef2c, Fn1, Cdkn1a, Tcf21, Gm98, Hist1h1c, Mtm1, Runx2, Etv4	56458, 13405, 243931, 12978, 78757, 19386, 21667, 70834, 11431, 13610, 12571, 18128, 17701, 26408, 12421, 20481, 26409, 105559, 18491, 15902, 72508, 15398, 12443, 11492, 21407, 12192, 17260, 14268, 12575, 21412, 225908, 50708, 17772, 12393, 18612
THALAMIC NUCLEI	D013787	0.0025036	n/a	7	1.885	47	Nr3c1, Efna5, Gad1, Neurog2, Gbx2, Fos, Nefl	14815, 13640, 14415, 11924, 14472, 14281, 18039
CORPUS CALLOSUM	D003337	0.00254751	n/a	12	4.69244	117	Satb2, Ntn1, Nf1, Notch1, L1cam, Ywhae, Id2, Ddr1, Plp1, Mef2c, Slc1a3, Nefl	212712, 18208, 18015, 18128, 16728, 22627, 15902, 12305, 18823, 17260, 20512, 18039
SKULL BASE	D019291	0.0028238	n/a	6	1.44383	36	Mmp9, Fgfr3, Nf1, Id2, Six2, Runx2	17395, 14184, 18015, 15902, 20472, 12393
ARTERIES	D001158	0.00304992	n/a	22	11.5907	289	Hoxa3, Mmp9, Nrp2, Dll1, Cyba, Hand2, Cav1, Nf1, Map3k5, Calm3, Ednrb, Sgpp1, Tnfaip2, Lipc, Ptgfr, Gbx2, Adm, Tfpi, Prrx1, Cdh5, Rgs5, Pde5a	15400, 17395, 18187, 13388, 13057, 15111, 12389, 18015, 26408, 12315, 13618, 81535, 21928, 15450, 19220, 14472, 11535, 21788, 18933, 12562, 19737, 242202
BREAST	D001940	0.00316582	n/a	49	32.8471	819	Spint1, Ccnd2, Timp3, Csf1r, Bub1, Bhlhe40, Rarb, Ndrg1, Sfrp1, Atm, Hoxa5, Tdgf1, Rhoc, Cops5, St3gal1, Sfrp5, Adam33, Rbp1, Cav1, Zfp703, Pttg1ip, Cdk6, Notch1, Slc19a3, Dlc1, Pip, Tiam1, Rb1cc1, Ski, Tfap2c, Fgf3, Id2, Rps6kb1, Ccnd1, Klf5, Fgf4, Trim25, Nr5a2, Fkbp4, Mcc, Cdkn1a, Alcam, Cdx2, Zfhx3, Itih5, Btg2, Etv4, Ccnb1, Cited1	20732, 12444, 21859, 12978, 12235, 20893, 218772, 17988, 20377, 11920, 15402, 21667, 11853, 26754, 20442, 54612, 110751, 19659, 12389, 353310, 108705, 12571, 18128, 80721, 50768, 18716, 21844, 12421, 20481, 21420, 14174, 15902, 72508, 12443, 12224, 14175, 217069, 26424, 14228, 328949, 12575, 11658, 12591, 11906, 209378, 12227, 18612, 268697, 12705
SCHWANN CELLS	D012583	0.00318071	n/a	21	10.9089	272	Ascl2, Ank3, Ndrg1, Ntn1, Nrp2, Kcna2, Cav1, Nf1, L1cam, Gfra3, Ski, Fgf5, Pou3f1, Ccnd1, Ngfr, Plp1, Adam19, Epb4.1l2, Gfra1, Fn1, Nefl	17173, 11735, 17988, 18208, 18187, 16490, 12389, 18015, 16728, 14587, 20481, 14176, 18991, 12443, 18053, 18823, 11492, 13822, 14585, 14268, 18039
GASTRULA	D005775	0.00319201	n/a	7	1.96521	49	Prdm1, Otx2, Dkk1, Fgf4, Fn1, Zic3, Gata6	12142, 18424, 13380, 14175, 14268, 22773, 14465
ADHERENS JUNCTIONS	D022005	0.00330601	n/a	15	6.77797	169	Epb4.1, Rab8b, Rapgef6, Dll1, Lef1, Hoxa5, Acp1, Cav1, Dlc1, Tiam1, Mtss1, Cryab, Myzap, Cdh5, Alcam	269587, 235442, 192786, 13388, 16842, 15402, 11431, 12389, 50768, 21844, 211401, 12955, 102371, 12562, 11658
AORTA, THORACIC	D001013	0.00345974	n/a	11	4.25127	106	Hoxa3, Mmp9, Hand2, Pim1, Ednrb, Tnfaip2, Ddr1, Nppb, Adm, Cdh5, Rgs5	15400, 17395, 15111, 18712, 13618, 21928, 12305, 18158, 11535, 12562, 19737
HEART VALVES	D006351	0.00352777	n/a	8	2.5267	63	Csf1r, Tbx20, Notch1, Ptprb, Adam19, Efna1, Fgf4, Fn1	12978, 57246, 18128, 19263, 11492, 13636, 14175, 14268
DENTAL SAC	D003795	0.00374033	n/a	6	1.52404	38	Csf1r, Sfrp1, 1190002N15Rik, Ngfr, Fos, Runx2	12978, 20377, 68861, 18053, 14281, 12393
ADIPOCYTES	D017667	0.00439588	n/a	33	20.374	508	Foxo1, Ada, Fam132a, Gyk, Sorbs1, Rictor, S100a16, Klf7, Sfrp5, Rbp1, Cav1, Myo1c, Irs4, Ggps1, Rps6kb1, Jak2, Klf5, Slc27a4, Crabp1, Camkk2, Socs2, Agpat9, Zfp36l1, Hsd11b1, Zfp423, Vldlr, Itih5, G0s2, Ccdc80, Runx2, Nr2f2, Wnt5b, Rai14	56458, 11486, 67389, 14933, 20411, 78757, 67860, 93691, 54612, 19659, 12389, 17913, 16370, 14593, 72508, 16452, 12224, 26569, 12903, 207565, 216233, 231510, 12192, 15483, 94187, 22359, 209378, 14373, 67896, 12393, 11819, 22419, 75646
PYRIFORM SINUS	D056144	0.0046243	n/a	2	0.120319	3	Ccnd1, Cdkn1a	12443, 12575
MULTIPOTENT STEM CELLS	D039902	0.00499417	n/a	4	0.721914	18	Lef1, Ngfr, Cxcl12, Tcf7l1	16842, 18053, 20315, 21415
PALATE	D010159	0.00509417	n/a	15	7.09882	177	Satb2, Adamts20, Rarb, Nr3c1, Ror2, Lef1, Hand2, Msx1, Map3k5, Fgf3, Dkk1, Gad1, Cryab, Crabp1, Snap91	212712, 223838, 218772, 14815, 26564, 16842, 15111, 17701, 26408, 14174, 13380, 14415, 12955, 12903, 20616
CHONDROCYTES	D019902	0.00520638	n/a	32	19.8125	494	Tgfbi, Rhob, Alpl, Timp3, Mmp9, Bhlhe40, Tcf7, Sfrp1, Ror2, Fgfr3, Lef1, Mxi1, Fmod, Axin2, Cav1, Cdk6, Notch1, Rb1cc1, Plagl1, Map3k7, Dkk1, Ccnd1, Klf5, Col1a1, Socs2, S100a9, Mef2c, Fn1, Cdkn1a, Runx2, Etv4, Wnt5b	21810, 11852, 11647, 21859, 17395, 20893, 21414, 20377, 26564, 14184, 16842, 17859, 14264, 12006, 12389, 12571, 18128, 12421, 22634, 26409, 13380, 12443, 12224, 12842, 216233, 20202, 17260, 14268, 12575, 12393, 18612, 22419
3T3 CELLS	D016475	0.00563677	n/a	11	4.53202	113	Csf1r, Dll1, Cdk6, Efna5, Ccnd1, Col1a1, Fos, Fkbp4, Fn1, Cdkn1a, Hist1h1c	12978, 13388, 12571, 13640, 12443, 12842, 14281, 14228, 14268, 12575, 50708
CAROTID ARTERIES	D002339	0.00564598	n/a	15	7.17904	179	Vnn1, Hoxa3, Timp3, Mmp9, Cyba, S1pr3, Notch1, Cyld, Pim1, Ednrb, Tnfaip2, Ptgfr, Tfpi, Rgs5, Gata6	22361, 15400, 21859, 17395, 13057, 13610, 18128, 74256, 18712, 13618, 21928, 19220, 21788, 19737, 14465
DENTATE GYRUS	D018891	0.00577091	n/a	22	12.2324	305	Hes5, Nptx2, Hdac11, Nr3c1, Clcn2, Efna3, Kcna2, Lef1, Notch1, Grik3, Gad1, Ngfr, Lrp8, Socs2, Fos, Mef2c, Slc4a8, Slc1a3, Gria3, Vldlr, Nefl, Btg2	15208, 53324, 232232, 14815, 12724, 13638, 16490, 16842, 18128, 14807, 14415, 18053, 16975, 216233, 14281, 17260, 59033, 20512, 53623, 22359, 18039, 12227
MYOCYTES, SMOOTH MUSCLE	D032389	0.0058517	n/a	29	17.6067	439	Tgfbi, Vnn1, Tshz3, Csf1r, Mmp9, Speg, Entpd1, Scpep1, Fxyd5, Cyba, Hoxa5, Adam33, Cav1, Pde4b, Kcnmb4, Ednrb, Ccnd1, Klf5, Gata5, Ddr1, Itga8, Adm, Tfpi, Fn1, Rgs5, Cdkn1a, Pde5a, Gata6, Ccdc80	21810, 22361, 243931, 12978, 17395, 11790, 12495, 74617, 18301, 13057, 15402, 110751, 12389, 18578, 58802, 13618, 12443, 12224, 14464, 12305, 241226, 11535, 21788, 14268, 19737, 12575, 242202, 14465, 67896
EAR, INNER	D007758	0.00612137	n/a	21	11.5506	288	Fgf15, Hes5, Fzd4, Tbx1, Ier3, Rarb, Nr3c1, Fgfr3, Ntn1, Gjb3, Dll1, Otx2, Myo1c, Notch1, Lrig3, Dock4, Fgf3, Ddr1, Cryab, Gbx2, Nefl	14170, 15208, 14366, 21380, 15937, 218772, 14815, 14184, 18208, 14620, 13388, 18424, 17913, 18128, 320398, 238130, 14174, 12305, 12955, 14472, 18039
EAR, EXTERNAL	D004431	0.00623205	n/a	3	0.401063	10	Rarb, Msx1, Fgf3	218772, 17701, 14174
TRICUSPID VALVE	D014261	0.00623205	n/a	3	0.401063	10	Csf1r, Mmp9, Tnfaip2	12978, 17395, 21928
CHROMOSOMES, HUMAN	D002877	0.00628937	n/a	50	34.8925	870	Tgfbi, Ascl2, Pdlim4, Alpl, Atp1b2, Ada, Epb4.1, Csf1r, Fgfr3, Itsn1, Ranbp2, Fli1, Celsr1, Mxi1, Axin2, Rbp1, Acp1, Nf1, S1pr3, Pcp4, Nr6a1, Dlc1, Fzd7, Gfra3, Myl7, Pde4b, Pml, Plagl1, Gpc6, Lmo1, Fgg, Fgf5, Slc25a12, Gad1, Ddr1, Cryab, Crabp1, Efna1, Acp2, Satb1, Gfra1, Lmo2, Sugp2, Fkbp4, Mcc, Wnt6, Rcan2, Sbsn, Atp10a, Chrna3	21810, 17173, 30794, 11647, 11932, 11486, 269587, 12978, 14184, 16443, 19386, 14247, 12614, 17859, 12006, 19659, 11431, 18015, 13610, 18546, 14536, 50768, 14369, 14587, 17898, 18578, 18854, 22634, 23888, 109594, 99571, 14176, 78830, 14415, 12305, 12955, 12903, 13636, 11432, 20230, 14585, 16909, 234373, 14228, 328949, 22420, 53901, 282619, 11982, 110834
NEUROEPITHELIAL CELLS	D046569	0.00638028	n/a	9	3.36893	84	Hes5, Ntn1, Dll1, Isl1, Notch1, Neurog2, Cxcl12, Nefl, Btg2	15208, 18208, 13388, 16392, 18128, 11924, 20315, 18039, 12227
MEGAKARYOCYTES	D008533	0.0065401	n/a	17	8.70308	217	Prl7a1, Fli1, Itgb3, Plcg2, Acp1, Bcl11a, Ski, Fgg, Ccnd1, Jak2, Cxcl12, Sema7a, Mafg, Rasgrp2, Lmo2, Cdkn1a, Ccnb1	19113, 14247, 16416, 234779, 11431, 14025, 20481, 99571, 12443, 16452, 20315, 20361, 17134, 19395, 16909, 12575, 268697
MUSCLE, SMOOTH, VASCULAR	D009131	0.00661548	n/a	27	16.203	404	Tgfbi, Rhob, Ctnnal1, Speg, Ier3, Adcy8, Cyba, Adam33, Cav1, Snrpb, Rps6kb1, Ednrb, Jak2, Klf5, Ddr1, Adm, Tfpi, Prrx1, H2-Bl, Ripk3, Cdh5, Rgs5, Cdkn1a, Vasn, Pde5a, Gata6, Runx2	21810, 11852, 54366, 11790, 15937, 11514, 13057, 110751, 12389, 20638, 72508, 13618, 16452, 12224, 12305, 11535, 21788, 18933, 14963, 56532, 12562, 19737, 12575, 246154, 242202, 14465, 12393
SCIATIC NERVE	D012584	0.00710364	n/a	19	10.2271	255	Metrn, Mmp9, Ndrg1, Fgfr3, Ntn1, Nrp2, Kcna2, Cav1, Nf1, Fgf5, Pou3f1, Ngfr, Tnfaip2, Plp1, Adam19, Epb4.1l2, Gfra1, Fos, Nefl	70083, 17395, 17988, 14184, 18208, 18187, 16490, 12389, 18015, 14176, 18991, 18053, 21928, 18823, 11492, 13822, 14585, 14281, 18039
PERICYTES	D020286	0.00732442	n/a	13	6.01595	150	Foxo1, Timp3, Mfge8, Mmp9, Entpd1, Nf1, Glo1, Ednrb, Cxcl12, Adm, Fn1, Cdh5, Rgs5	56458, 21859, 17304, 17395, 12495, 18015, 109801, 13618, 20315, 11535, 14268, 12562, 19737
PERICARDIUM	D010496	0.00746603	n/a	7	2.28606	57	Myl2, Nf1, Notch1, Bcl11a, Pml, Tnfaip2, Tcf21	17906, 18015, 18128, 14025, 18854, 21928, 21412
ENDOCARDIAL CUSHIONS	D054089	0.00781699	n/a	6	1.76468	44	Rhob, Tbx20, Nf1, Msx1, Adam19, Gata6	11852, 57246, 18015, 17701, 11492, 14465
TIBIA	D013977	0.00797692	n/a	8	2.88766	72	Foxo1, Nf1, Ski, Pappa, Tnfaip2, Col1a1, Adm, Runx2	56458, 18015, 20481, 18491, 21928, 12842, 11535, 12393
WING	D014921	0.0080022	n/a	9	3.48925	87	Rarb, Sfrp1, Celsr1, Isl1, Nf1, Msx1, Notum, Fgf4, Fn1	218772, 20377, 12614, 16392, 18015, 17701, 77583, 14175, 14268
VIBRISSAE	D014738	0.0080022	n/a	9	3.48925	87	Rarb, Lef1, Prdm1, Efna5, Gad1, Ngfr, Tnfaip2, Fos, Slc1a3	218772, 16842, 12142, 13640, 14415, 18053, 21928, 14281, 20512
ENDOMETRIUM	D004717	0.00808455	n/a	28	17.2457	430	Spint1, Ccnd2, Foxo1, Timp3, Mfge8, Csf1r, Mmp9, Rictor, Ndrg1, Sfrp1, Nmi, Ifih1, Itgb3, Tdgf1, Notch1, Prl8a2, Pappa, Dkk1, Ednrb, Ccnd1, Cryab, Ptgfr, Trim25, Adm, Hsd11b1, Fkbp4, Igf2bp3, Ccnb1	20732, 12444, 56458, 21859, 17304, 12978, 17395, 78757, 17988, 20377, 64685, 71586, 16416, 21667, 18128, 13529, 18491, 13380, 13618, 12443, 12955, 19220, 217069, 11535, 15483, 14228, 140488, 268697
PUDENDAL NERVE	D060525	0.00831579	n/a	3	0.44117	11	Tnfaip2, Cxcl12, Fos	21928, 20315, 14281
SCALP	D012535	0.0089969	n/a	7	2.36627	59	Dclre1b, Nf1, Bcl11a, Dkk1, Ngfr, Tnfaip2, Tia1	140917, 18015, 14025, 13380, 18053, 21928, 21841
HAND BONES	D050276	0.0091254	n/a	2	0.160425	4	Ror2, Runx2	26564, 12393
ULNAR NERVE	D014459	0.0091254	n/a	2	0.160425	4	Tnfaip2, Adm	21928, 11535
PURKINJE CELLS	D011689	0.0098992	n/a	22	12.834	320	Ccnd2, Dmd, Ank1, Csf1r, Atm, Kcna2, Hoxa5, Pcp4, L1cam, Mtss1, Id2, Gad1, Neurog2, Ngfr, Lrp8, Aldoc, Slc1a3, Gria3, Vldlr, Sgce, Pde5a, Ebf2	12444, 13405, 11733, 12978, 11920, 16490, 15402, 18546, 16728, 211401, 15902, 14415, 11924, 18053, 16975, 11676, 20512, 53623, 22359, 20392, 242202, 13592
